# Supplementary material for: Bulky magnesium(ii) and sodium(i) bisphenoxide catalysts for chemoselective transesterification of methyl (meth)acrylates
Source: Chem Sci. 2022 Nov 28;14(3):566–72. doi: 10.1039/d2sc05413b (PMC9847673; doi:10.1039/d2sc05413b)
Supplement: SC-014-D2SC05413B-s002 [file SC-014-D2SC05413B-s002.cif]

# Electronic Supplementary Material (ESI) for Chemical Science.
# This journal is © The Royal Society of Chemistry 2022

####################################################################### 
# 
# This file contains crystal structure data downloaded from the 
# Cambridge Structural Database (CSD) hosted by the Cambridge 
# Crystallographic Data Centre (CCDC).
# 
# Full information about CCDC data access policies and citation 
# guidelines are available at http://www.ccdc.cam.ac.uk/access/V1 
# 
# Audit and citation data items may have been added by the CCDC. 
# Please retain this information to preserve the provenance of 
# this file and to allow appropriate attribution of the data. 
# 
#######################################################################

data_Mg
_database_code_depnum_ccdc_archive 'CCDC 2151275'
loop_
_audit_author_name
_audit_author_address
'Kazuaki Ishihara'
;Nagoya University
Japan
;
_audit_update_record             
;
2022-02-17 deposited with the CCDC.	2022-11-28 downloaded from the CCDC.
;

_audit_creation_method           SHELXL-2018/3
_shelx_SHELXL_version_number     2018/3
_chemical_name_systematic        ?
_chemical_name_common            ?
_chemical_melting_point          ?
_chemical_formula_moiety         'C70 H108 Mg2 O6'
_chemical_formula_sum            'C70 H108 Mg2 O6'
_chemical_formula_weight         1094.18

loop_
_atom_type_symbol
_atom_type_description
_atom_type_scat_dispersion_real
_atom_type_scat_dispersion_imag
_atom_type_scat_source
C C 0.0033 0.0016 'International Tables Vol C Tables 4.2.6.8 and 6.1.1.4'
H H 0.0000 0.0000 'International Tables Vol C Tables 4.2.6.8 and 6.1.1.4'
Mg Mg 0.0486 0.0363 'International Tables Vol C Tables 4.2.6.8 and 6.1.1.4'
O O 0.0106 0.0060 'International Tables Vol C Tables 4.2.6.8 and 6.1.1.4'

_space_group_crystal_system      monoclinic
_space_group_IT_number           14
_space_group_name_H-M_alt        'P 21/c'
_space_group_name_Hall           '-P 2ybc'

_shelx_space_group_comment       
;
The symmetry employed for this shelxl refinement is uniquely defined
by the following loop, which should always be used as a source of
symmetry information in preference to the above space-group names.
They are only intended as comments.
;

loop_
_space_group_symop_operation_xyz
'x, y, z'
'-x, y+1/2, -z+1/2'
'-x, -y, -z'
'x, -y-1/2, z-1/2'

_cell_length_a                   16.2490(5)
_cell_length_b                   10.6440(3)
_cell_length_c                   19.0878(5)
_cell_angle_alpha                90
_cell_angle_beta                 96.071(3)
_cell_angle_gamma                90
_cell_volume                     3282.80(16)
_cell_formula_units_Z            2
_cell_measurement_temperature    93(2)
_cell_measurement_reflns_used    10589
_cell_measurement_theta_min      2.2780
_cell_measurement_theta_max      30.6970

_exptl_crystal_description       Block
_exptl_crystal_colour            colorless
_exptl_crystal_density_meas      ?
_exptl_crystal_density_method    ?
_exptl_crystal_density_diffrn    1.107
_exptl_crystal_F_000             1200
_exptl_transmission_factor_min   ?
_exptl_transmission_factor_max   ?
_exptl_crystal_size_max          0.270
_exptl_crystal_size_mid          0.080
_exptl_crystal_size_min          0.050
_exptl_absorpt_coefficient_mu    0.085
_shelx_estimated_absorpt_T_min   0.977
_shelx_estimated_absorpt_T_max   0.996
_exptl_absorpt_correction_T_min  0.82689
_exptl_absorpt_correction_T_max  1.00000
_exptl_absorpt_correction_type   multi-scan
_exptl_absorpt_process_details   
;
CrysAlisPro 1.171.39.46 (Rigaku Oxford Diffraction, 2018)
Empirical absorption correction using spherical harmonics,
 implemented in SCALE3 ABSPACK scaling algorithm.
;
_exptl_absorpt_special_details   ?
_diffrn_ambient_temperature      93(2)
_diffrn_radiation_wavelength     0.71073
_diffrn_radiation_type           MoK\a
_diffrn_source                   'micro-focus sealed X-ray tube'
_diffrn_source_type              'Mova (Mo) X-ray Source'
_diffrn_radiation_probe          x-ray
_diffrn_radiation_monochromator  mirror
_diffrn_measurement_device       'four-circle diffractometer'
_diffrn_measurement_device_type  'XtaLAB Synergy R, HyPix'
_diffrn_detector                 'CCD plate'
_diffrn_detector_type            HyPix
_diffrn_reflns_number            32498
_diffrn_reflns_av_unetI/netI     0.0464
_diffrn_reflns_av_R_equivalents  0.0470
_diffrn_reflns_limit_h_min       -20
_diffrn_reflns_limit_h_max       22
_diffrn_reflns_limit_k_min       -14
_diffrn_reflns_limit_k_max       14
_diffrn_reflns_limit_l_min       -26
_diffrn_reflns_limit_l_max       26
_diffrn_reflns_theta_min         2.146
_diffrn_reflns_theta_max         30.834
_diffrn_reflns_theta_full        25.242
_diffrn_measured_fraction_theta_max 0.796
_diffrn_measured_fraction_theta_full 1.000
_diffrn_reflns_Laue_measured_fraction_max 0.796
_diffrn_reflns_Laue_measured_fraction_full 1.000
_diffrn_reflns_point_group_measured_fraction_max 0.796
_diffrn_reflns_point_group_measured_fraction_full 1.000
_reflns_number_total             8210
_reflns_number_gt                6084
_reflns_threshold_expression     'I > 2\s(I)'
_reflns_Friedel_coverage         0.000
_reflns_Friedel_fraction_max     .
_reflns_Friedel_fraction_full    .

_reflns_special_details          
;
 Reflections were merged by SHELXL according to the crystal
 class for the calculation of statistics and refinement.
 
 _reflns_Friedel_fraction is defined as the number of unique
 Friedel pairs measured divided by the number that would be
 possible theoretically, ignoring centric projections and
 systematic absences.
;

_computing_data_collection       
;
CrysAlisPro 1.171.39.46 (Rigaku Oxford Diffraction, 2018)
;
_computing_cell_refinement       
;
CrysAlisPro 1.171.39.46 (Rigaku Oxford Diffraction, 2018)
;
_computing_data_reduction        
;
CrysAlisPro 1.171.39.46 (Rigaku Oxford Diffraction, 2018)
;
_computing_structure_solution    'SHELXT 2018/2 (Sheldrick, 2018)'
_computing_structure_refinement  'SHELXL-2018/3 (Sheldrick, 2018)'
_computing_molecular_graphics    'Yadokari-XG 2009(Wakita Nemoto et al.)'
_computing_publication_material  'Yadokari-XG 2009(Wakita,Nemoto et al.)'
_refine_special_details          ?
_refine_ls_structure_factor_coef Fsqd
_refine_ls_matrix_type           full
_refine_ls_weighting_scheme      calc
_refine_ls_weighting_details     
'w=1/[\s^2^(Fo^2^)+(0.0757P)^2^+2.8566P] where P=(Fo^2^+2Fc^2^)/3'
_atom_sites_solution_primary     ?
_atom_sites_solution_secondary   ?
_atom_sites_solution_hydrogens   geom
_refine_ls_hydrogen_treatment    constr
_refine_ls_extinction_method     none
_refine_ls_extinction_coef       .
_refine_ls_number_reflns         8210
_refine_ls_number_parameters     390
_refine_ls_number_restraints     0
_refine_ls_R_factor_all          0.0904
_refine_ls_R_factor_gt           0.0659
_refine_ls_wR_factor_ref         0.1828
_refine_ls_wR_factor_gt          0.1699
_refine_ls_goodness_of_fit_ref   1.044
_refine_ls_restrained_S_all      1.044
_refine_ls_shift/su_max          0.000
_refine_ls_shift/su_mean         0.000

loop_
_atom_site_label
_atom_site_type_symbol
_atom_site_fract_x
_atom_site_fract_y
_atom_site_fract_z
_atom_site_U_iso_or_equiv
_atom_site_adp_type
_atom_site_occupancy
_atom_site_site_symmetry_order
_atom_site_calc_flag
_atom_site_refinement_flags_posn
_atom_site_refinement_flags_adp
_atom_site_refinement_flags_occupancy
_atom_site_disorder_assembly
_atom_site_disorder_group
Mg1 Mg 0.93162(4) 0.58883(6) 0.50750(3) 0.02497(17) Uani 1 1 d . . . . .
O1 O 0.94954(9) 0.40124(13) 0.50469(7) 0.0254(3) Uani 1 1 d . . . . .
O2 O 0.84062(9) 0.66423(14) 0.45561(7) 0.0299(3) Uani 1 1 d . . . . .
O3 O 0.90078(9) 0.63556(14) 0.60492(7) 0.0290(3) Uani 1 1 d . . . . .
C1 C 0.87125(13) 0.35298(18) 0.50623(10) 0.0254(4) Uani 1 1 d . . . . .
C2 C 0.80733(13) 0.39177(18) 0.45470(10) 0.0254(4) Uani 1 1 d . . . . .
C3 C 0.72552(13) 0.37675(19) 0.46868(11) 0.0286(4) Uani 1 1 d . . . . .
H1 H 0.682888 0.409674 0.435896 0.034 Uiso 1 1 calc R U . . .
C4 C 0.70328(14) 0.3161(2) 0.52810(11) 0.0313(5) Uani 1 1 d . . . . .
C5 C 0.76727(14) 0.2606(2) 0.57141(11) 0.0321(5) Uani 1 1 d . . . . .
H2 H 0.753354 0.210499 0.609620 0.039 Uiso 1 1 calc R U . . .
C6 C 0.85064(13) 0.27425(19) 0.56201(10) 0.0285(4) Uani 1 1 d . . . . .
C7 C 0.81621(13) 0.43591(19) 0.37810(10) 0.0259(4) Uani 1 1 d . . . . .
C8 C 0.90431(13) 0.4588(2) 0.35863(10) 0.0302(4) Uani 1 1 d . . . . .
H3 H 0.902530 0.472840 0.307751 0.045 Uiso 1 1 calc R U . . .
H4 H 0.938817 0.385302 0.371869 0.045 Uiso 1 1 calc R U . . .
H5 H 0.927799 0.532897 0.383851 0.045 Uiso 1 1 calc R U . . .
C9 C 0.78413(14) 0.3213(2) 0.33275(11) 0.0327(5) Uani 1 1 d . . . . .
H6 H 0.725716 0.306600 0.338623 0.049 Uiso 1 1 calc R U . . .
H7 H 0.816532 0.246640 0.347975 0.049 Uiso 1 1 calc R U . . .
H8 H 0.789913 0.338289 0.283052 0.049 Uiso 1 1 calc R U . . .
C10 C 0.61313(15) 0.3137(2) 0.54496(13) 0.0402(5) Uani 1 1 d . . . . .
C11 C 0.5960(2) 0.4367(4) 0.5805(2) 0.0845(13) Uani 1 1 d . . . . .
H9 H 0.606064 0.506659 0.549169 0.127 Uiso 1 1 calc R U . . .
H10 H 0.632586 0.444449 0.624507 0.127 Uiso 1 1 calc R U . . .
H11 H 0.538188 0.438511 0.590848 0.127 Uiso 1 1 calc R U . . .
C12 C 0.5968(2) 0.2048(4) 0.5937(2) 0.0730(10) Uani 1 1 d . . . . .
H12 H 0.537975 0.203232 0.600864 0.109 Uiso 1 1 calc R U . . .
H13 H 0.630113 0.215746 0.639115 0.109 Uiso 1 1 calc R U . . .
H14 H 0.611792 0.125449 0.572248 0.109 Uiso 1 1 calc R U . . .
C13 C 0.55350(17) 0.2967(4) 0.47888(17) 0.0631(8) Uani 1 1 d . . . . .
H15 H 0.496906 0.289583 0.491827 0.095 Uiso 1 1 calc R U . . .
H16 H 0.567833 0.220206 0.454308 0.095 Uiso 1 1 calc R U . . .
H17 H 0.557246 0.369370 0.447856 0.095 Uiso 1 1 calc R U . . .
C14 C 0.91453(16) 0.2079(2) 0.61511(13) 0.0423(6) Uani 1 1 d . . . . .
C15 C 0.9895(2) 0.1672(4) 0.5827(2) 0.0874(15) Uani 1 1 d . . . . .
H18 H 0.972786 0.121284 0.539036 0.131 Uiso 1 1 calc R U . . .
H19 H 1.023175 0.112454 0.615584 0.131 Uiso 1 1 calc R U . . .
H20 H 1.021925 0.241220 0.572201 0.131 Uiso 1 1 calc R U . . .
C16 C 0.9372(2) 0.2956(3) 0.68002(16) 0.0594(8) Uani 1 1 d . . . . .
H21 H 0.978858 0.254455 0.713169 0.089 Uiso 1 1 calc R U . . .
H22 H 0.887431 0.312211 0.703448 0.089 Uiso 1 1 calc R U . . .
H23 H 0.959341 0.375036 0.664135 0.089 Uiso 1 1 calc R U . . .
C17 C 0.87689(16) 0.0884(2) 0.64404(12) 0.0393(5) Uani 1 1 d . . . . .
H24 H 0.855817 0.034040 0.604748 0.059 Uiso 1 1 calc R U . . .
H25 H 0.831388 0.111630 0.671321 0.059 Uiso 1 1 calc R U . . .
H26 H 0.919495 0.043490 0.674480 0.059 Uiso 1 1 calc R U . . .
C18 C 0.78007(13) 0.66369(19) 0.40303(10) 0.0262(4) Uani 1 1 d . . . . .
C19 C 0.76455(12) 0.55496(19) 0.36051(10) 0.0256(4) Uani 1 1 d . . . . .
C20 C 0.70320(13) 0.5568(2) 0.30412(11) 0.0289(4) Uani 1 1 d . . . . .
H27 H 0.694855 0.483829 0.275585 0.035 Uiso 1 1 calc R U . . .
C21 C 0.65344(13) 0.6613(2) 0.28776(11) 0.0298(4) Uani 1 1 d . . . . .
C22 C 0.66691(13) 0.7651(2) 0.33178(11) 0.0299(4) Uani 1 1 d . . . . .
H28 H 0.632422 0.836486 0.322449 0.036 Uiso 1 1 calc R U . . .
C23 C 0.72784(13) 0.7705(2) 0.38862(10) 0.0288(4) Uani 1 1 d . . . . .
C24 C 0.58586(14) 0.6617(2) 0.22520(13) 0.0377(5) Uani 1 1 d . . . . .
C25 C 0.6202(3) 0.6411(5) 0.1605(2) 0.0360(10) Uani 0.5 1 d . . P A 1
H29 H 0.655791 0.566572 0.164815 0.054 Uiso 0.5 1 calc R U P A 1
H30 H 0.575436 0.628117 0.122585 0.054 Uiso 0.5 1 calc R U P A 1
H31 H 0.653016 0.714436 0.149561 0.054 Uiso 0.5 1 calc R U P A 1
C26 C 0.5292(3) 0.7750(5) 0.2257(2) 0.0426(12) Uani 0.5 1 d . . P A 1
H32 H 0.508465 0.781994 0.271985 0.064 Uiso 0.5 1 calc R U P A 1
H33 H 0.559994 0.851148 0.216296 0.064 Uiso 0.5 1 calc R U P A 1
H34 H 0.482415 0.764830 0.189319 0.064 Uiso 0.5 1 calc R U P A 1
C27 C 0.5267(3) 0.5443(6) 0.2411(3) 0.0491(13) Uani 0.5 1 d . . P A 1
H35 H 0.503213 0.558832 0.285612 0.074 Uiso 0.5 1 calc R U P A 1
H36 H 0.481872 0.536569 0.202766 0.074 Uiso 0.5 1 calc R U P A 1
H37 H 0.559402 0.466780 0.244496 0.074 Uiso 0.5 1 calc R U P A 1
C28 C 0.73548(15) 0.8890(2) 0.43554(12) 0.0363(5) Uani 1 1 d . . . . .
C29 C 0.82035(17) 0.9494(2) 0.43639(15) 0.0475(6) Uani 1 1 d . . . . .
H38 H 0.831759 0.967179 0.387977 0.071 Uiso 1 1 calc R U . . .
H39 H 0.862535 0.892018 0.458526 0.071 Uiso 1 1 calc R U . . .
H40 H 0.821469 1.028005 0.463227 0.071 Uiso 1 1 calc R U . . .
C30 C 0.67165(18) 0.9907(3) 0.41079(15) 0.0518(7) Uani 1 1 d . . . . .
H41 H 0.679585 1.063992 0.441813 0.078 Uiso 1 1 calc R U . . .
H42 H 0.615674 0.957277 0.412369 0.078 Uiso 1 1 calc R U . . .
H43 H 0.679035 1.015488 0.362406 0.078 Uiso 1 1 calc R U . . .
C31 C 0.72009(18) 0.8528(3) 0.51080(12) 0.0491(7) Uani 1 1 d . . . . .
H44 H 0.761343 0.790765 0.529276 0.074 Uiso 1 1 calc R U . . .
H45 H 0.664535 0.816854 0.510457 0.074 Uiso 1 1 calc R U . . .
H46 H 0.724547 0.927805 0.540774 0.074 Uiso 1 1 calc R U . . .
C32 C 0.91483(15) 0.7599(2) 0.63662(13) 0.0397(5) Uani 1 1 d . . . . .
H47 H 0.904913 0.826345 0.600430 0.048 Uiso 1 1 calc R U . . .
H48 H 0.972401 0.767394 0.659054 0.048 Uiso 1 1 calc R U . . .
C33 C 0.85370(15) 0.7717(2) 0.69149(12) 0.0377(5) Uani 1 1 d . . . . .
H49 H 0.880282 0.809744 0.735509 0.045 Uiso 1 1 calc R U . . .
H50 H 0.805292 0.823205 0.673529 0.045 Uiso 1 1 calc R U . . .
C34 C 0.82869(19) 0.6376(3) 0.70341(13) 0.0474(6) Uani 1 1 d . . . . .
H51 H 0.773516 0.633119 0.720869 0.057 Uiso 1 1 calc R U . . .
H52 H 0.869680 0.594393 0.737207 0.057 Uiso 1 1 calc R U . . .
C35 C 0.82711(17) 0.5820(2) 0.63036(13) 0.0411(6) Uani 1 1 d . . . . .
H53 H 0.830214 0.489195 0.632184 0.049 Uiso 1 1 calc R U . . .
H54 H 0.776488 0.607322 0.600210 0.049 Uiso 1 1 calc R U . . .
C36 C 0.5924(3) 0.5521(5) 0.1722(2) 0.0392(10) Uani 0.5 1 d . . P A 2
H55 H 0.649299 0.546448 0.159850 0.059 Uiso 0.5 1 calc R U P A 2
H56 H 0.577243 0.473028 0.193767 0.059 Uiso 0.5 1 calc R U P A 2
H57 H 0.554711 0.567799 0.129509 0.059 Uiso 0.5 1 calc R U P A 2
C37 C 0.6033(3) 0.7841(5) 0.1760(2) 0.0369(10) Uani 0.5 1 d . . P A 2
H58 H 0.659453 0.778988 0.161949 0.055 Uiso 0.5 1 calc R U P A 2
H59 H 0.563180 0.784577 0.133837 0.055 Uiso 0.5 1 calc R U P A 2
H60 H 0.597470 0.861407 0.202888 0.055 Uiso 0.5 1 calc R U P A 2
C38 C 0.5027(3) 0.6730(5) 0.2446(3) 0.0427(11) Uani 0.5 1 d . . P A 2
H61 H 0.463307 0.672571 0.202023 0.064 Uiso 0.5 1 calc R U P A 2
H62 H 0.490910 0.602157 0.274804 0.064 Uiso 0.5 1 calc R U P A 2
H63 H 0.497365 0.751901 0.270213 0.064 Uiso 0.5 1 calc R U P A 2

loop_
_atom_site_aniso_label
_atom_site_aniso_U_11
_atom_site_aniso_U_22
_atom_site_aniso_U_33
_atom_site_aniso_U_23
_atom_site_aniso_U_13
_atom_site_aniso_U_12
Mg1 0.0303(4) 0.0263(3) 0.0189(3) 0.0007(2) 0.0053(3) 0.0075(3)
O1 0.0307(7) 0.0252(7) 0.0209(6) 0.0016(5) 0.0053(5) 0.0051(5)
O2 0.0347(8) 0.0311(8) 0.0235(7) 0.0011(6) 0.0010(6) 0.0104(6)
O3 0.0361(8) 0.0293(8) 0.0223(7) -0.0048(5) 0.0061(6) 0.0047(6)
C1 0.0317(10) 0.0237(10) 0.0217(9) 0.0000(7) 0.0073(8) 0.0070(8)
C2 0.0339(10) 0.0219(9) 0.0215(9) 0.0019(7) 0.0076(8) 0.0067(8)
C3 0.0332(11) 0.0266(10) 0.0267(10) 0.0028(8) 0.0061(8) 0.0081(8)
C4 0.0366(11) 0.0276(11) 0.0316(11) 0.0024(8) 0.0131(9) 0.0064(8)
C5 0.0433(12) 0.0284(11) 0.0266(10) 0.0064(8) 0.0135(9) 0.0054(9)
C6 0.0385(11) 0.0237(10) 0.0241(9) 0.0042(7) 0.0072(8) 0.0072(8)
C7 0.0326(10) 0.0257(10) 0.0201(9) 0.0028(7) 0.0057(8) 0.0066(8)
C8 0.0339(11) 0.0388(12) 0.0188(9) 0.0021(8) 0.0076(8) 0.0080(9)
C9 0.0421(12) 0.0308(11) 0.0251(10) 0.0006(8) 0.0031(9) 0.0081(9)
C10 0.0396(13) 0.0421(13) 0.0422(13) 0.0040(10) 0.0195(10) 0.0066(10)
C11 0.058(2) 0.078(2) 0.125(3) -0.043(2) 0.043(2) 0.0032(17)
C12 0.0557(18) 0.090(3) 0.079(2) 0.030(2) 0.0320(17) 0.0018(17)
C13 0.0372(14) 0.090(2) 0.0640(19) 0.0057(17) 0.0145(13) 0.0014(15)
C14 0.0429(13) 0.0409(13) 0.0429(13) 0.0207(10) 0.0037(11) 0.0048(10)
C15 0.069(2) 0.097(3) 0.104(3) 0.074(2) 0.046(2) 0.054(2)
C16 0.0652(19) 0.0555(18) 0.0531(17) 0.0161(14) -0.0135(14) -0.0112(14)
C17 0.0538(14) 0.0331(12) 0.0311(11) 0.0117(9) 0.0051(10) 0.0079(10)
C18 0.0300(10) 0.0298(10) 0.0198(9) 0.0042(7) 0.0072(8) 0.0063(8)
C19 0.0285(10) 0.0278(10) 0.0217(9) 0.0057(7) 0.0079(8) 0.0055(8)
C20 0.0308(10) 0.0294(10) 0.0268(10) 0.0040(8) 0.0050(8) 0.0008(8)
C21 0.0289(10) 0.0331(11) 0.0275(10) 0.0065(8) 0.0037(8) 0.0021(8)
C22 0.0322(11) 0.0325(11) 0.0259(10) 0.0073(8) 0.0065(8) 0.0086(8)
C23 0.0336(11) 0.0303(11) 0.0232(9) 0.0032(8) 0.0069(8) 0.0084(8)
C24 0.0328(11) 0.0414(13) 0.0371(12) -0.0017(10) -0.0043(9) 0.0068(9)
C25 0.037(2) 0.048(3) 0.022(2) 0.0000(18) -0.0014(18) 0.005(2)
C26 0.038(2) 0.060(3) 0.028(2) -0.005(2) -0.0048(19) 0.018(2)
C27 0.038(3) 0.067(4) 0.040(3) 0.006(2) -0.008(2) -0.015(2)
C28 0.0422(12) 0.0351(12) 0.0308(11) -0.0022(9) 0.0003(9) 0.0165(9)
C29 0.0522(15) 0.0337(13) 0.0554(16) -0.0036(11) 0.0000(12) 0.0109(11)
C30 0.0614(17) 0.0429(15) 0.0474(15) -0.0114(11) -0.0110(13) 0.0263(13)
C31 0.0562(16) 0.0623(17) 0.0284(12) -0.0088(11) 0.0031(11) 0.0246(13)
C32 0.0422(13) 0.0327(12) 0.0452(13) -0.0135(10) 0.0091(10) 0.0055(10)
C33 0.0423(13) 0.0404(13) 0.0306(11) -0.0110(9) 0.0044(10) 0.0112(10)
C34 0.0688(18) 0.0476(15) 0.0289(11) -0.0009(10) 0.0202(12) 0.0087(13)
C35 0.0548(15) 0.0358(13) 0.0361(12) -0.0070(9) 0.0211(11) -0.0069(11)
C36 0.036(2) 0.047(3) 0.033(2) 0.004(2) -0.0020(19) 0.002(2)
C37 0.035(2) 0.043(3) 0.032(2) 0.0112(19) -0.0003(18) 0.0011(19)
C38 0.031(2) 0.053(3) 0.045(3) 0.010(2) 0.007(2) 0.002(2)

_geom_special_details            
;
 All esds (except the esd in the dihedral angle between two l.s. planes)
 are estimated using the full covariance matrix.  The cell esds are taken
 into account individually in the estimation of esds in distances, angles
 and torsion angles; correlations between esds in cell parameters are only
 used when they are defined by crystal symmetry.  An approximate (isotropic)
 treatment of cell esds is used for estimating esds involving l.s. planes.
;

loop_
_geom_bond_atom_site_label_1
_geom_bond_atom_site_label_2
_geom_bond_distance
_geom_bond_site_symmetry_2
_geom_bond_publ_flag
Mg1 O2 1.8714(15) . ?
Mg1 O1 1.9721(15) 3_766 ?
Mg1 O1 2.0193(15) . ?
Mg1 O3 2.0379(15) . ?
Mg1 C1 2.694(2) . ?
Mg1 Mg1 2.9546(13) 3_766 ?
O1 C1 1.375(2) . ?
O2 C18 1.329(2) . ?
O3 C35 1.455(3) . ?
O3 C32 1.463(3) . ?
C1 C2 1.414(3) . ?
C1 C6 1.423(3) . ?
C2 C3 1.392(3) . ?
C2 C7 1.557(3) . ?
C3 C4 1.386(3) . ?
C4 C5 1.390(3) . ?
C4 C10 1.533(3) . ?
C5 C6 1.393(3) . ?
C6 C14 1.543(3) . ?
C7 C8 1.536(3) . ?
C7 C19 1.537(3) . ?
C7 C9 1.554(3) . ?
C10 C11 1.514(4) . ?
C10 C13 1.518(4) . ?
C10 C12 1.526(4) . ?
C14 C15 1.487(4) . ?
C14 C17 1.538(3) . ?
C14 C16 1.564(4) . ?
C18 C19 1.421(3) . ?
C18 C23 1.428(3) . ?
C19 C20 1.388(3) . ?
C20 C21 1.391(3) . ?
C21 C22 1.391(3) . ?
C21 C24 1.534(3) . ?
C22 C23 1.391(3) . ?
C23 C28 1.544(3) . ?
C24 C25 1.425(5) . ?
C24 C38 1.444(5) . ?
C24 C26 1.517(5) . ?
C24 C36 1.556(6) . ?
C24 C27 1.624(6) . ?
C24 C37 1.647(5) . ?
C28 C29 1.520(4) . ?
C28 C31 1.533(3) . ?
C28 C30 1.538(3) . ?
C32 C33 1.523(3) . ?
C33 C34 1.508(4) . ?
C34 C35 1.512(3) . ?

loop_
_geom_angle_atom_site_label_1
_geom_angle_atom_site_label_2
_geom_angle_atom_site_label_3
_geom_angle
_geom_angle_site_symmetry_1
_geom_angle_site_symmetry_3
_geom_angle_publ_flag
O2 Mg1 O1 130.04(7) . 3_766 ?
O2 Mg1 O1 121.20(7) . . ?
O1 Mg1 O1 84.50(6) 3_766 . ?
O2 Mg1 O3 96.98(7) . . ?
O1 Mg1 O3 115.65(7) 3_766 . ?
O1 Mg1 O3 108.40(6) . . ?
O2 Mg1 C1 97.37(7) . . ?
O1 Mg1 C1 114.14(6) 3_766 . ?
O1 Mg1 C1 29.76(6) . . ?
O3 Mg1 C1 96.39(6) . . ?
O2 Mg1 Mg1 141.58(6) . 3_766 ?
O1 Mg1 Mg1 42.87(4) 3_766 3_766 ?
O1 Mg1 Mg1 41.63(4) . 3_766 ?
O3 Mg1 Mg1 120.31(6) . 3_766 ?
C1 Mg1 Mg1 71.32(5) . 3_766 ?
C1 O1 Mg1 160.41(12) . 3_766 ?
C1 O1 Mg1 103.45(11) . . ?
Mg1 O1 Mg1 95.50(6) 3_766 . ?
C18 O2 Mg1 151.43(14) . . ?
C35 O3 C32 108.30(16) . . ?
C35 O3 Mg1 119.97(13) . . ?
C32 O3 Mg1 123.75(14) . . ?
O1 C1 C2 119.28(17) . . ?
O1 C1 C6 121.85(18) . . ?
C2 C1 C6 118.60(19) . . ?
O1 C1 Mg1 46.79(8) . . ?
C2 C1 Mg1 88.52(12) . . ?
C6 C1 Mg1 131.03(14) . . ?
C3 C2 C1 118.62(17) . . ?
C3 C2 C7 113.56(17) . . ?
C1 C2 C7 127.37(18) . . ?
C4 C3 C2 123.17(19) . . ?
C3 C4 C5 116.2(2) . . ?
C3 C4 C10 121.2(2) . . ?
C5 C4 C10 122.65(19) . . ?
C4 C5 C6 123.77(19) . . ?
C5 C6 C1 117.85(18) . . ?
C5 C6 C14 117.62(18) . . ?
C1 C6 C14 124.47(19) . . ?
C8 C7 C19 108.52(16) . . ?
C8 C7 C9 104.84(16) . . ?
C19 C7 C9 112.48(17) . . ?
C8 C7 C2 117.15(16) . . ?
C19 C7 C2 110.56(15) . . ?
C9 C7 C2 103.14(16) . . ?
C11 C10 C13 110.1(3) . . ?
C11 C10 C12 109.4(3) . . ?
C13 C10 C12 106.2(3) . . ?
C11 C10 C4 107.7(2) . . ?
C13 C10 C4 111.6(2) . . ?
C12 C10 C4 111.9(2) . . ?
C15 C14 C17 106.4(2) . . ?
C15 C14 C6 112.6(2) . . ?
C17 C14 C6 110.4(2) . . ?
C15 C14 C16 111.6(3) . . ?
C17 C14 C16 106.1(2) . . ?
C6 C14 C16 109.4(2) . . ?
O2 C18 C19 120.49(17) . . ?
O2 C18 C23 121.30(18) . . ?
C19 C18 C23 118.20(18) . . ?
C20 C19 C18 120.08(18) . . ?
C20 C19 C7 120.78(18) . . ?
C18 C19 C7 119.14(17) . . ?
C19 C20 C21 122.6(2) . . ?
C22 C21 C20 116.66(19) . . ?
C22 C21 C24 121.44(19) . . ?
C20 C21 C24 121.9(2) . . ?
C23 C22 C21 123.91(19) . . ?
C22 C23 C18 118.48(19) . . ?
C22 C23 C28 119.56(18) . . ?
C18 C23 C28 121.93(18) . . ?
C25 C24 C26 115.0(3) . . ?
C25 C24 C21 111.1(2) . . ?
C38 C24 C21 114.4(3) . . ?
C26 C24 C21 112.5(2) . . ?
C38 C24 C36 111.1(3) . . ?
C21 C24 C36 114.3(2) . . ?
C25 C24 C27 109.7(3) . . ?
C26 C24 C27 103.8(3) . . ?
C21 C24 C27 104.0(2) . . ?
C38 C24 C37 107.6(3) . . ?
C21 C24 C37 107.1(2) . . ?
C36 C24 C37 101.2(3) . . ?
C29 C28 C31 109.5(2) . . ?
C29 C28 C30 106.7(2) . . ?
C31 C28 C30 107.0(2) . . ?
C29 C28 C23 111.65(19) . . ?
C31 C28 C23 109.1(2) . . ?
C30 C28 C23 112.72(19) . . ?
O3 C32 C33 105.93(19) . . ?
C34 C33 C32 103.39(18) . . ?
C33 C34 C35 102.08(19) . . ?
O3 C35 C34 102.7(2) . . ?

loop_
_geom_torsion_atom_site_label_1
_geom_torsion_atom_site_label_2
_geom_torsion_atom_site_label_3
_geom_torsion_atom_site_label_4
_geom_torsion
_geom_torsion_site_symmetry_1
_geom_torsion_site_symmetry_2
_geom_torsion_site_symmetry_3
_geom_torsion_site_symmetry_4
_geom_torsion_publ_flag
O1 Mg1 O2 C18 90.3(3) 3_766 . . . ?
O1 Mg1 O2 C18 -20.9(3) . . . . ?
O3 Mg1 O2 C18 -137.4(3) . . . . ?
C1 Mg1 O2 C18 -40.0(3) . . . . ?
Mg1 Mg1 O2 C18 29.1(3) 3_766 . . . ?
Mg1 O1 C1 C2 -109.5(4) 3_766 . . . ?
Mg1 O1 C1 C2 55.44(18) . . . . ?
Mg1 O1 C1 C6 76.5(4) 3_766 . . . ?
Mg1 O1 C1 C6 -118.47(17) . . . . ?
Mg1 O1 C1 Mg1 -165.0(4) 3_766 . . . ?
O1 C1 C2 C3 -159.42(18) . . . . ?
C6 C1 C2 C3 14.7(3) . . . . ?
Mg1 C1 C2 C3 -122.51(17) . . . . ?
O1 C1 C2 C7 28.8(3) . . . . ?
C6 C1 C2 C7 -157.08(19) . . . . ?
Mg1 C1 C2 C7 65.7(2) . . . . ?
C1 C2 C3 C4 -5.6(3) . . . . ?
C7 C2 C3 C4 167.32(19) . . . . ?
C2 C3 C4 C5 -5.1(3) . . . . ?
C2 C3 C4 C10 173.7(2) . . . . ?
C3 C4 C5 C6 6.9(3) . . . . ?
C10 C4 C5 C6 -171.9(2) . . . . ?
C4 C5 C6 C1 2.2(3) . . . . ?
C4 C5 C6 C14 179.3(2) . . . . ?
O1 C1 C6 C5 160.92(18) . . . . ?
C2 C1 C6 C5 -13.0(3) . . . . ?
Mg1 C1 C6 C5 102.8(2) . . . . ?
O1 C1 C6 C14 -16.0(3) . . . . ?
C2 C1 C6 C14 170.0(2) . . . . ?
Mg1 C1 C6 C14 -74.2(3) . . . . ?
C3 C2 C7 C8 178.20(18) . . . . ?
C1 C2 C7 C8 -9.7(3) . . . . ?
C3 C2 C7 C19 53.2(2) . . . . ?
C1 C2 C7 C19 -134.7(2) . . . . ?
C3 C2 C7 C9 -67.3(2) . . . . ?
C1 C2 C7 C9 104.9(2) . . . . ?
C3 C4 C10 C11 -81.7(3) . . . . ?
C5 C4 C10 C11 97.0(3) . . . . ?
C3 C4 C10 C13 39.3(3) . . . . ?
C5 C4 C10 C13 -142.0(3) . . . . ?
C3 C4 C10 C12 158.1(3) . . . . ?
C5 C4 C10 C12 -23.2(4) . . . . ?
C5 C6 C14 C15 148.3(3) . . . . ?
C1 C6 C14 C15 -34.8(4) . . . . ?
C5 C6 C14 C17 29.5(3) . . . . ?
C1 C6 C14 C17 -153.6(2) . . . . ?
C5 C6 C14 C16 -87.0(3) . . . . ?
C1 C6 C14 C16 89.9(3) . . . . ?
Mg1 O2 C18 C19 5.7(4) . . . . ?
Mg1 O2 C18 C23 -175.7(2) . . . . ?
O2 C18 C19 C20 -177.62(18) . . . . ?
C23 C18 C19 C20 3.7(3) . . . . ?
O2 C18 C19 C7 2.7(3) . . . . ?
C23 C18 C19 C7 -175.98(17) . . . . ?
C8 C7 C19 C20 108.5(2) . . . . ?
C9 C7 C19 C20 -7.0(3) . . . . ?
C2 C7 C19 C20 -121.7(2) . . . . ?
C8 C7 C19 C18 -71.8(2) . . . . ?
C9 C7 C19 C18 172.72(17) . . . . ?
C2 C7 C19 C18 58.0(2) . . . . ?
C18 C19 C20 C21 -1.7(3) . . . . ?
C7 C19 C20 C21 178.00(18) . . . . ?
C19 C20 C21 C22 -1.1(3) . . . . ?
C19 C20 C21 C24 180.0(2) . . . . ?
C20 C21 C22 C23 2.0(3) . . . . ?
C24 C21 C22 C23 -179.2(2) . . . . ?
C21 C22 C23 C18 0.1(3) . . . . ?
C21 C22 C23 C28 -178.0(2) . . . . ?
O2 C18 C23 C22 178.44(18) . . . . ?
C19 C18 C23 C22 -2.9(3) . . . . ?
O2 C18 C23 C28 -3.5(3) . . . . ?
C19 C18 C23 C28 175.11(19) . . . . ?
C22 C21 C24 C25 120.7(3) . . . . ?
C20 C21 C24 C25 -60.5(4) . . . . ?
C22 C21 C24 C38 -63.7(4) . . . . ?
C20 C21 C24 C38 115.1(3) . . . . ?
C22 C21 C24 C26 -9.7(4) . . . . ?
C20 C21 C24 C26 169.1(3) . . . . ?
C22 C21 C24 C36 166.7(3) . . . . ?
C20 C21 C24 C36 -14.5(4) . . . . ?
C22 C21 C24 C27 -121.3(3) . . . . ?
C20 C21 C24 C27 57.5(3) . . . . ?
C22 C21 C24 C37 55.5(3) . . . . ?
C20 C21 C24 C37 -125.7(3) . . . . ?
C22 C23 C28 C29 -120.8(2) . . . . ?
C18 C23 C28 C29 61.2(3) . . . . ?
C22 C23 C28 C31 118.0(2) . . . . ?
C18 C23 C28 C31 -60.0(3) . . . . ?
C22 C23 C28 C30 -0.7(3) . . . . ?
C18 C23 C28 C30 -178.8(2) . . . . ?
C35 O3 C32 C33 8.4(2) . . . . ?
Mg1 O3 C32 C33 157.06(15) . . . . ?
O3 C32 C33 C34 17.9(3) . . . . ?
C32 C33 C34 C35 -36.4(3) . . . . ?
C32 O3 C35 C34 -31.3(2) . . . . ?
Mg1 O3 C35 C34 178.64(15) . . . . ?
C33 C34 C35 O3 41.7(3) . . . . ?

_refine_diff_density_max         0.959
_refine_diff_density_min         -0.569
_refine_diff_density_rms         0.056

_shelx_res_file                  
;
TITL exp_3024_a.res in P2(1)/c
    Mg.res
    created by SHELXL-2018/3 at 19:35:23 on 09-Feb-2022
REM  Yadorkari-X generated
CELL 0.71073 16.2490 10.6440 19.0878 90.0000 96.0710 90.0000
ZERR 2.0 0.0005 0.0003 0.0005 0.0000 0.0030 0.0000
LATT 1
SYMM -X, 1/2+Y, 1/2-Z
REM  SPGR P21/c monoclinic
SFAC C H Mg O
UNIT 140 216 4 12
SIZE 0.27 0.08 0.05
TEMP -180.0
L.S. 10
FMAP 2
PLAN -40
ACTA
CONF
LIST 4
WPDB -1

fmap 2

WGHT    0.075700    2.856600
FVAR       0.36795
MG1   3    0.931624    0.588826    0.507503    11.00000    0.03032    0.02625 =
         0.01893    0.00070    0.00535    0.00752
O1    4    0.949537    0.401242    0.504687    11.00000    0.03068    0.02525 =
         0.02086    0.00164    0.00532    0.00510
O2    4    0.840619    0.664231    0.455610    11.00000    0.03468    0.03106 =
         0.02349    0.00106    0.00095    0.01043
O3    4    0.900781    0.635558    0.604917    11.00000    0.03608    0.02926 =
         0.02233   -0.00481    0.00615    0.00470
C1    1    0.871253    0.352981    0.506225    11.00000    0.03167    0.02370 =
         0.02167   -0.00002    0.00729    0.00702
C2    1    0.807332    0.391769    0.454702    11.00000    0.03387    0.02188 =
         0.02153    0.00190    0.00756    0.00674
C3    1    0.725518    0.376750    0.468678    11.00000    0.03319    0.02658 =
         0.02672    0.00276    0.00605    0.00808
AFIX  43
H1    2    0.682888    0.409674    0.435896    11.00000   -1.20000
AFIX   0
C4    1    0.703277    0.316087    0.528103    11.00000    0.03658    0.02765 =
         0.03159    0.00242    0.01306    0.00643
C5    1    0.767274    0.260607    0.571409    11.00000    0.04331    0.02842 =
         0.02663    0.00638    0.01346    0.00541
AFIX  43
H2    2    0.753354    0.210499    0.609620    11.00000   -1.20000
AFIX   0
C6    1    0.850637    0.274249    0.562007    11.00000    0.03854    0.02370 =
         0.02414    0.00416    0.00719    0.00718
C7    1    0.816206    0.435907    0.378101    11.00000    0.03261    0.02574 =
         0.02010    0.00281    0.00573    0.00660
C8    1    0.904312    0.458809    0.358631    11.00000    0.03395    0.03882 =
         0.01883    0.00207    0.00756    0.00803
AFIX 137
H3    2    0.902530    0.472840    0.307751    11.00000   -1.50000
H4    2    0.938817    0.385302    0.371869    11.00000   -1.50000
H5    2    0.927799    0.532897    0.383851    11.00000   -1.50000
AFIX   0
C9    1    0.784131    0.321276    0.332751    11.00000    0.04206    0.03081 =
         0.02514    0.00056    0.00313    0.00814
AFIX 137
H6    2    0.725716    0.306600    0.338623    11.00000   -1.50000
H7    2    0.816532    0.246640    0.347975    11.00000   -1.50000
H8    2    0.789913    0.338289    0.283052    11.00000   -1.50000
AFIX   0
C10   1    0.613134    0.313652    0.544961    11.00000    0.03957    0.04214 =
         0.04224    0.00397    0.01953    0.00660
C11   1    0.595980    0.436666    0.580506    11.00000    0.05819    0.07757 =
         0.12498   -0.04311    0.04347    0.00318
AFIX 137
H9    2    0.606064    0.506659    0.549169    11.00000   -1.50000
H10   2    0.632586    0.444449    0.624507    11.00000   -1.50000
H11   2    0.538188    0.438511    0.590848    11.00000   -1.50000
AFIX   0
C12   1    0.596791    0.204778    0.593654    11.00000    0.05570    0.08959 =
         0.07901    0.03038    0.03202    0.00182
AFIX 137
H12   2    0.537975    0.203232    0.600864    11.00000   -1.50000
H13   2    0.630113    0.215746    0.639115    11.00000   -1.50000
H14   2    0.611792    0.125449    0.572248    11.00000   -1.50000
AFIX   0
C13   1    0.553497    0.296701    0.478885    11.00000    0.03725    0.09017 =
         0.06395    0.00565    0.01454    0.00137
AFIX 137
H15   2    0.496906    0.289583    0.491827    11.00000   -1.50000
H16   2    0.567833    0.220206    0.454308    11.00000   -1.50000
H17   2    0.557246    0.369370    0.447856    11.00000   -1.50000
AFIX   0
C14   1    0.914535    0.207857    0.615107    11.00000    0.04291    0.04091 =
         0.04288    0.02071    0.00373    0.00477
C15   1    0.989497    0.167240    0.582720    11.00000    0.06942    0.09716 =
         0.10365    0.07446    0.04625    0.05367
AFIX 137
H18   2    0.972786    0.121284    0.539036    11.00000   -1.50000
H19   2    1.023175    0.112454    0.615584    11.00000   -1.50000
H20   2    1.021925    0.241220    0.572201    11.00000   -1.50000
AFIX   0
C16   1    0.937153    0.295578    0.680024    11.00000    0.06519    0.05555 =
         0.05315    0.01606   -0.01353   -0.01117
AFIX 137
H21   2    0.978858    0.254455    0.713169    11.00000   -1.50000
H22   2    0.887431    0.312211    0.703448    11.00000   -1.50000
H23   2    0.959341    0.375036    0.664135    11.00000   -1.50000
AFIX   0
C17   1    0.876893    0.088415    0.644040    11.00000    0.05382    0.03307 =
         0.03113    0.01167    0.00507    0.00785
AFIX 137
H24   2    0.855817    0.034040    0.604748    11.00000   -1.50000
H25   2    0.831388    0.111630    0.671321    11.00000   -1.50000
H26   2    0.919495    0.043490    0.674480    11.00000   -1.50000
AFIX   0
C18   1    0.780066    0.663694    0.403032    11.00000    0.02998    0.02977 =
         0.01979    0.00416    0.00719    0.00632
C19   1    0.764552    0.554964    0.360511    11.00000    0.02845    0.02775 =
         0.02171    0.00570    0.00788    0.00550
C20   1    0.703200    0.556786    0.304122    11.00000    0.03081    0.02945 =
         0.02678    0.00405    0.00505    0.00080
AFIX  43
H27   2    0.694855    0.483829    0.275585    11.00000   -1.20000
AFIX   0
C21   1    0.653436    0.661305    0.287756    11.00000    0.02888    0.03312 =
         0.02748    0.00648    0.00370    0.00210
C22   1    0.666909    0.765066    0.331775    11.00000    0.03216    0.03247 =
         0.02586    0.00730    0.00650    0.00857
AFIX  43
H28   2    0.632422    0.836486    0.322449    11.00000   -1.20000
AFIX   0
C23   1    0.727844    0.770499    0.388619    11.00000    0.03358    0.03031 =
         0.02322    0.00320    0.00690    0.00838
C24   1    0.585857    0.661746    0.225200    11.00000    0.03278    0.04141 =
         0.03709   -0.00168   -0.00433    0.00684
PART 1
C25   1    0.620208    0.641105    0.160486    10.50000    0.03699    0.04814 =
         0.02177   -0.00001   -0.00143    0.00456
AFIX  33
H29   2    0.655791    0.566572    0.164815    10.50000   -1.50000
H30   2    0.575436    0.628117    0.122585    10.50000   -1.50000
H31   2    0.653016    0.714436    0.149561    10.50000   -1.50000
AFIX   0
C26   1    0.529163    0.774954    0.225749    10.50000    0.03767    0.05986 =
         0.02838   -0.00454   -0.00477    0.01815
AFIX  33
H32   2    0.508465    0.781994    0.271985    10.50000   -1.50000
H33   2    0.559994    0.851148    0.216296    10.50000   -1.50000
H34   2    0.482415    0.764830    0.189319    10.50000   -1.50000
AFIX   0
C27   1    0.526721    0.544337    0.241095    10.50000    0.03785    0.06686 =
         0.04020    0.00607   -0.00772   -0.01517
AFIX  33
H35   2    0.503213    0.558832    0.285612    10.50000   -1.50000
H36   2    0.481872    0.536569    0.202766    10.50000   -1.50000
H37   2    0.559402    0.466780    0.244496    10.50000   -1.50000
PART 0
AFIX   0
C28   1    0.735480    0.889011    0.435536    11.00000    0.04219    0.03507 =
         0.03083   -0.00222    0.00028    0.01652
C29   1    0.820350    0.949419    0.436393    11.00000    0.05220    0.03368 =
         0.05544   -0.00364   -0.00002    0.01092
AFIX 137
H38   2    0.831759    0.967179    0.387977    11.00000   -1.50000
H39   2    0.862535    0.892018    0.458526    11.00000   -1.50000
H40   2    0.821469    1.028005    0.463227    11.00000   -1.50000
AFIX   0
C30   1    0.671653    0.990664    0.410786    11.00000    0.06141    0.04292 =
         0.04737   -0.01140   -0.01105    0.02629
AFIX 137
H41   2    0.679585    1.063992    0.441813    11.00000   -1.50000
H42   2    0.615674    0.957277    0.412369    11.00000   -1.50000
H43   2    0.679035    1.015488    0.362406    11.00000   -1.50000
AFIX   0
C31   1    0.720088    0.852846    0.510799    11.00000    0.05620    0.06234 =
         0.02845   -0.00884    0.00310    0.02461
AFIX 137
H44   2    0.761343    0.790765    0.529276    11.00000   -1.50000
H45   2    0.664535    0.816854    0.510457    11.00000   -1.50000
H46   2    0.724547    0.927805    0.540774    11.00000   -1.50000
AFIX   0
C32   1    0.914833    0.759878    0.636618    11.00000    0.04215    0.03275 =
         0.04525   -0.01353    0.00914    0.00553
AFIX  23
H47   2    0.904913    0.826345    0.600430    11.00000   -1.20000
H48   2    0.972401    0.767394    0.659054    11.00000   -1.20000
AFIX   0
C33   1    0.853702    0.771671    0.691486    11.00000    0.04228    0.04038 =
         0.03065   -0.01105    0.00440    0.01122
AFIX  23
H49   2    0.880282    0.809744    0.735509    11.00000   -1.20000
H50   2    0.805292    0.823205    0.673529    11.00000   -1.20000
AFIX   0
C34   1    0.828685    0.637559    0.703411    11.00000    0.06884    0.04764 =
         0.02888   -0.00094    0.02019    0.00870
AFIX  23
H51   2    0.773516    0.633119    0.720869    11.00000   -1.20000
H52   2    0.869680    0.594393    0.737207    11.00000   -1.20000
AFIX   0
C35   1    0.827109    0.582045    0.630363    11.00000    0.05476    0.03581 =
         0.03613   -0.00702    0.02112   -0.00690
AFIX  23
H53   2    0.830214    0.489195    0.632184    11.00000   -1.20000
H54   2    0.776488    0.607322    0.600210    11.00000   -1.20000
PART 2
AFIX   0
C36   1    0.592381    0.552113    0.172176    10.50000    0.03589    0.04728 =
         0.03314    0.00411   -0.00200    0.00219
AFIX  33
H55   2    0.649299    0.546448    0.159850    10.50000   -1.50000
H56   2    0.577243    0.473028    0.193767    10.50000   -1.50000
H57   2    0.554711    0.567799    0.129509    10.50000   -1.50000
AFIX   0
C37   1    0.603251    0.784068    0.175984    10.50000    0.03506    0.04294 =
         0.03176    0.01119   -0.00030    0.00107
AFIX  33
H58   2    0.659453    0.778988    0.161949    10.50000   -1.50000
H59   2    0.563180    0.784577    0.133837    10.50000   -1.50000
H60   2    0.597470    0.861407    0.202888    10.50000   -1.50000
AFIX   0
C38   1    0.502681    0.672997    0.244619    10.50000    0.03101    0.05281 =
         0.04510    0.01045    0.00720    0.00229
AFIX  33
H61   2    0.463307    0.672571    0.202023    10.50000   -1.50000
H62   2    0.490910    0.602157    0.274804    10.50000   -1.50000
H63   2    0.497365    0.751901    0.270213    10.50000   -1.50000
PART 0

AFIX   0
HKLF 4 1 1 0 0 0 1 0 0 0 1


REM  exp_3024_a.res in P2(1)/c
REM wR2 = 0.1828, GooF = S = 1.044, Restrained GooF = 1.044 for all data
REM R1 = 0.0659 for 6084 Fo > 4sig(Fo) and 0.0904 for all 8210 data
REM 390 parameters refined using 0 restraints

END

WGHT      0.0757      2.8614

REM Highest difference peak  0.959,  deepest hole -0.569,  1-sigma level  0.056
Q1    1   0.9847  0.2600  0.6469  11.00000  0.05    0.96
Q2    1   0.6167  0.3174  0.6302  11.00000  0.05    0.47
Q3    1   0.5730  0.1970  0.5197  11.00000  0.05    0.46
Q4    1   0.9350  0.1672  0.5873  11.00000  0.05    0.35
Q5    1   0.5526  0.4040  0.4895  11.00000  0.05    0.33
Q6    1   0.5616  0.4274  0.5020  11.00000  0.05    0.33
Q7    1   0.7925  0.4900  0.3658  11.00000  0.05    0.32
Q8    1   0.6702  0.7202  0.3012  11.00000  0.05    0.30
Q9    1   0.8687  0.6018  0.4701  11.00000  0.05    0.28
Q10   1   0.6144  0.6582  0.2588  11.00000  0.05    0.26
Q11   1   0.7971  0.3842  0.3571  11.00000  0.05    0.26
Q12   1   0.6750  0.6065  0.2963  11.00000  0.05    0.25
Q13   1   0.7615  0.7268  0.3916  11.00000  0.05    0.24
Q14   1   0.6605  0.3130  0.5367  11.00000  0.05    0.24
Q15   1   0.8439  0.3768  0.4771  11.00000  0.05    0.24
Q16   1   0.7689  0.3628  0.4556  11.00000  0.05    0.23
Q17   1   0.8827  0.2429  0.5825  11.00000  0.05    0.23
Q18   1   0.8542  0.4469  0.3646  11.00000  0.05    0.22
Q19   1   0.7561  0.6043  0.3929  11.00000  0.05    0.22
Q20   1   0.7822  0.6055  0.6880  11.00000  0.05    0.22
Q21   1   1.0325  0.5008  0.4815  11.00000  0.05    0.21
Q22   1   0.8638  0.3105  0.5430  11.00000  0.05    0.21
Q23   1   0.9603  0.7541  0.4090  11.00000  0.05    0.20
Q24   1   0.7151  0.3424  0.4975  11.00000  0.05    0.20
Q25   1   0.8557  0.7121  0.7108  11.00000  0.05    0.20
Q26   1   0.7375  0.8335  0.4084  11.00000  0.05    0.20
Q27   1   0.9512  0.4174  0.4680  11.00000  0.05    0.20
Q28   1   1.0214  0.6449  0.5010  11.00000  0.05    0.19
Q29   1   0.6836  0.7523  0.3686  11.00000  0.05    0.19
Q30   1   1.0033  0.6215  0.4885  11.00000  0.05    0.19
Q31   1   0.7357  0.2661  0.5387  11.00000  0.05    0.19
Q32   1   0.8640  0.5015  0.6375  11.00000  0.05    0.19
Q33   1   0.9602  0.5369  0.6242  11.00000  0.05    0.19
Q34   1   0.7044  0.9236  0.4276  11.00000  0.05    0.18
Q35   1   0.8587  0.6059  0.6072  11.00000  0.05    0.18
Q36   1   0.7787  0.9130  0.4414  11.00000  0.05    0.18
Q37   1   0.7271  0.2766  0.3324  11.00000  0.05    0.18
Q38   1   0.9674  0.4348  0.4798  11.00000  0.05    0.18
Q39   1   0.9409  0.7109  0.6696  11.00000  0.05    0.18
Q40   1   0.6230  0.3621  0.5684  11.00000  0.05    0.18
;
_shelx_res_checksum              91021

_shelx_hkl_file                  
;
   0   0   2 3647.13  166.39
   0   0  -3    0.55    0.42
   0   0   3    0.22    0.56
   0   0   4  230.08   10.66
   0   0  -4  222.66   10.64
   0   0  -5    1.31    0.68
   0   0   5    0.24    0.74
   0   0   6  465.24   21.35
   0   0  -6  450.60   21.35
   0   0   7   -0.08    0.90
   0   0  -7    0.17    0.84
   0   0  -8  160.49    8.12
   0   0   8  167.20    8.14
   0   0   9    0.43    1.18
   0   0  -9   -0.11    1.13
   0   0  10  190.35    9.37
   0   0 -10  183.41    9.35
   0   0  11   -1.84    1.29
   0   0 -11    1.90    1.14
   0   0  12    3.57    1.31
   0   0 -12    5.84    1.41
   0   0  13   -0.92    1.29
   0   0 -13    0.32    1.36
   0   0  14   47.55    3.45
   0   0 -14   52.11    3.56
   0   0  15   -0.87    1.66
   0   0 -15    2.44    1.50
   0   0 -16   59.88    4.13
   0   0  16   58.78    4.13
   0   0 -17   -0.87    1.87
   0   0  17   -2.19    1.92
   0   0 -18   61.47    4.67
   0   0  18   71.35    4.67
   0   0  19   -0.44    2.12
   0   0 -19   -0.73    2.08
   0   0  19   -0.37    1.12
   0   0 -20   47.64    3.89
   0   0  20   39.73    2.60
   0   0  21    0.44    1.13
   0   0 -21    1.66    1.45
   0   0 -22   28.23    2.32
   0   0  22   26.74    1.97
   0   0 -23    2.83    1.89
   0   0 -23    0.20    1.51
   0   0  24    3.68    2.18
   0   0 -24    7.24    2.03
   0   0  25    0.84    2.36
   0   0 -25    0.62    1.96
   0   1   0    0.02    0.25
   0   1  -1 3126.59  142.62
   0  -1   2  971.86   40.53
   0  -1  -2 1046.49   40.53
   0   1  -2  997.56   40.50
   0   1  -3   67.58    3.38
   0  -1   3   71.56    3.49
   0  -1  -3   74.94    3.49
   0   1  -4 3050.35  137.52
   0  -1  -4 2792.79  137.64
   0  -1   4 3190.00  137.67
   0   1  -5  902.86   42.16
   0  -1  -5  972.89   42.37
   0  -1   5  904.35   42.34
   0  -1  -6    9.47    1.05
   0   1   6    9.47    0.59
   0  -1   7  665.88   30.54
   0  -1  -7  650.10   30.54
   0  -1  -8  124.44    6.75
   0  -1   8  144.49    6.82
   0  -1  -9  581.57   28.33
   0  -1   9  633.38   28.40
   0  -1 -10  307.72   15.28
   0  -1  10  328.47   15.33
   0  -1  11    0.79    1.33
   0  -1 -11    0.54    1.19
   0  -1 -12   13.12    1.71
   0  -1  12    7.69    1.63
   0   1  13   47.09    2.54
   0  -1 -13   50.48    3.35
   0  -1  13   48.79    3.34
   0  -1  14   35.31    3.09
   0   1  14   43.15    2.31
   0  -1 -14   43.49    3.18
   0  -1  15  112.67    6.66
   0  -1 -15  117.95    6.74
   0   1  15  122.80    5.83
   0   1  16    9.99    1.07
   0  -1 -16   11.27    2.14
   0  -1  16    8.92    2.00
   0  -1 -17    0.22    1.84
   0   1  17    0.80    0.81
   0  -1  17   -0.60    1.95
   0   1 -18   18.43    1.89
   0   1 -18   12.72    1.66
   0   1  18   13.26    1.22
   0  -1  18   18.37    2.64
   0  -1 -18   13.34    2.35
   0  -1 -19   19.71    2.84
   0   1 -19   26.31    2.09
   0   1 -19   22.45    2.17
   0   1  19   22.11    1.52
   0  -1  19   17.22    2.75
   0   1 -20    4.39    1.60
   0   1  20    1.79    0.87
   0   1 -20    4.14    1.70
   0   1 -21   35.75    2.79
   0   1 -21   34.95    2.65
   0   1  21   33.13    1.97
   0   1 -22    1.40    1.68
   0   1 -22    1.54    1.57
   0   1  23   26.92    3.04
   0   1 -23   26.03    2.36
   0  -1  23   25.59    2.15
   0  -1 -23   24.97    2.23
   0   1 -23   26.07    2.64
   0   1  24    0.89    2.34
   0   1 -24   -1.99    1.91
   0  -1  24    1.68    2.08
   0   1 -25    6.75    2.18
   0   1  25    6.66    2.65
   0   1 -26    8.11    2.41
   0  -2   0 2464.09  112.66
   0   2   0 2470.08  112.65
   0   2  -1  144.23    6.64
   0  -2   1  141.43    6.58
   0  -2   1  134.61    6.62
   0   2  -2   23.26    1.26
   0   2  -2   21.68    1.07
   0   2   2   14.41    1.05
   0  -2   2   23.39    1.22
   0  -2  -2   14.42    1.02
   0   2   2   13.40    1.23
   0  -2   2   23.87    1.11
   0  -2   3 1444.61   67.04
   0   2   3 1443.65   67.01
   0   2  -3 1472.60   67.02
   0  -2  -3 1545.03   67.03
   0  -2   3 1423.71   67.02
   0  -2  -4   20.55    1.27
   0  -2   4   17.11    1.26
   0   2  -4   17.81    1.23
   0   2   4   19.73    1.31
   0   2  -4   17.05    1.21
   0  -2  -5  187.19    9.37
   0   2   5  186.09    9.39
   0   2  -5  201.58    9.40
   0   2  -5  208.74    9.32
   0  -2   5  201.75    9.42
   0  -2  -6    0.65    0.78
   0   2  -6    0.66    0.71
   0   2  -6    1.69    0.74
   0  -2   6    1.72    0.85
   0   2  -6    1.40    0.68
   0   2   6    0.43    0.81
   0   2  -7  130.48    6.10
   0   2  -7  115.09    6.25
   0  -2   7  132.58    6.34
   0   2   7  129.76    6.32
   0   2  -7  122.28    6.10
   0  -2  -7  120.73    6.28
   0   2  -8  319.43   14.39
   0   2  -8  301.45   14.64
   0   2   8  320.68   14.66
   0   2  -8  292.30   14.38
   0  -2   8  308.01   14.64
   0  -2  -8  302.21   14.63
   0  -2   9   -0.75    1.27
   0   2  -9    0.12    0.86
   0   2  -9   -0.67    1.10
   0  -2  -9    0.88    1.01
   0   2  -9    0.89    0.86
   0   2   9    0.64    1.24
   0   2 -10    2.34    0.92
   0  -2 -10    1.59    1.09
   0   2  10    0.83    1.17
   0   2 -10    0.25    1.08
   0   2 -10    1.78    0.98
   0  -2  10    2.86    1.30
   0   2 -11   11.13    1.50
   0  -2 -11   12.63    1.54
   0   2 -11    8.84    1.15
   0   2 -11    8.31    1.11
   0  -2  11   10.94    1.67
   0   2  11   12.13    1.60
   0   2 -12    0.15    1.19
   0  -2 -12    1.34    1.31
   0   2 -12    2.03    0.96
   0   2  12   -0.28    1.29
   0  -2  12    0.57    1.38
   0   2 -12    1.21    0.95
   0  -2 -13    0.32    1.33
   0   2 -13    0.09    0.95
   0   2 -13    0.49    1.37
   0  -2  13    1.36    1.45
   0   2  13    2.13    1.50
   0   2 -13    3.95    1.13
   0   2 -14  167.24    9.36
   0  -2  14  183.39    9.39
   0  -2 -14  179.49    9.42
   0   2 -14  182.73    8.87
   0   2 -14  187.22    8.91
   0   2  14  180.98    9.43
   0  -2 -15    3.54    1.57
   0  -2  15    2.60    1.77
   0   2 -15    2.27    1.58
   0   2  15    2.80    1.75
   0   2 -15    2.50    1.29
   0   2 -15    1.35    1.19
   0  -2 -16   43.09    3.50
   0  -2  16   41.77    3.44
   0   2  16   45.36    3.51
   0   2 -16   46.68    2.91
   0   2 -16   47.28    2.95
   0   2 -16   38.54    3.44
   0  -2  17    1.60    1.98
   0   2 -17    3.39    1.45
   0   2 -17    1.75    1.97
   0   2 -17    1.39    1.37
   0   2  17    3.21    1.93
   0  -2 -17    1.30    1.79
   0  -2  18   47.69    3.68
   0   2 -18   40.58    3.60
   0   2 -18   40.39    2.92
   0   2  18   37.36    3.43
   0   2 -18   42.08    2.83
   0  -2 -18   40.78    3.67
   0  -2 -19   15.02    2.66
   0   2 -19   14.73    2.61
   0   2 -19   12.43    1.75
   0   2  19   11.47    2.51
   0  -2  19    8.53    2.31
   0   2 -19   13.98    1.92
   0   2 -20   16.60    2.15
   0   2 -20   18.21    2.04
   0   2 -21    6.68    1.88
   0   2 -21    4.97    1.75
   0   2 -22   16.37    2.10
   0   2 -22   17.64    2.34
   0   2  22   13.66    2.63
   0   2  23    4.64    2.49
   0   2 -23    2.88    1.86
   0   2 -23    3.75    2.02
   0   2  24   -0.96    2.46
   0   2 -24    0.16    2.06
   0   2 -25   -0.17    2.27
   0   2  25   -0.25    2.50
   0   2  26   -1.00    2.65
   0  -3   0    0.81    0.64
   0   3  -1 1371.43   59.98
   0  -3   1 1241.33   59.95
   0  -3   1 1310.14   59.93
   0   3  -1 1316.04   59.95
   0   3  -2  337.04   16.11
   0  -3  -2  355.44   16.11
   0  -3   2  363.74   16.31
   0  -3   2  342.66   16.10
   0  -3   2  355.53   16.23
   0   3  -2  344.82   16.30
   0   3   2  360.16   16.11
   0   3   3  624.66   25.69
   0   3   3  570.47   25.67
   0   3  -3  522.81   25.66
   0  -3   3  549.01   25.78
   0   3  -3  501.57   25.77
   0  -3   3  561.11   25.67
   0  -3  -3  564.87   25.67
   0  -3   4  326.88   15.77
   0   3  -4  322.80   15.72
   0  -3   4  329.07   15.72
   0  -3  -4  345.66   15.74
   0   3   4  368.39   15.75
   0   3  -5  387.14   18.93
   0  -3  -5  424.11   18.95
   0  -3   5  383.93   18.89
   0   3   5  414.40   18.95
   0  -3   5  431.05   18.96
   0   3  -6   32.02    2.03
   0  -3  -6   29.52    1.96
   0   3  -6   30.46    2.03
   0  -3   6   32.98    2.05
   0  -3   6   33.31    1.94
   0   3   6   28.53    1.99
   0  -3   7  121.33    6.47
   0  -3  -7  140.17    6.53
   0  -3  -7  128.51    5.98
   0   3   7  133.61    6.51
   0   3  -7  141.23    6.54
   0   3  -7  128.36    6.41
   0   3  -7  124.52    6.35
   0  -3   7  125.27    6.28
   0   3   8    1.14    1.22
   0   3  -8   -0.45    1.08
   0  -3   8   -0.47    1.15
   0   3  -8    1.19    1.06
   0  -3  -8   -0.29    1.03
   0   3  -8    0.59    1.03
   0   3  -9   33.81    2.13
   0   3  -9   35.73    2.18
   0  -3   9   27.83    2.28
   0   3  -9   31.00    2.26
   0  -3  -9   31.34    2.26
   0   3   9   30.81    2.26
   0   3 -10  156.74    7.60
   0  -3 -10  130.87    7.46
   0   3 -10  142.21    7.25
   0   3 -10  155.29    7.33
   0  -3  10  164.79    7.61
   0   3  10  136.16    7.49
   0  -3 -11   11.99    1.55
   0   3  11   13.14    1.65
   0   3 -11    9.99    1.28
   0   3 -11    9.65    1.31
   0  -3  11    9.93    1.61
   0   3  11   11.38    1.62
   0   3 -11   12.17    1.60
   0   3 -12   97.45    4.90
   0   3 -12   88.32    5.17
   0  -3 -12   90.13    5.18
   0  -3  12   93.43    5.17
   0   3  12   93.11    5.20
   0   3 -12   87.22    4.80
   0   3 -13   64.82    3.67
   0   3 -13   60.30    3.59
   0   3 -13   63.59    4.05
   0  -3  13   70.04    4.08
   0  -3 -13   63.70    4.06
   0   3  13   58.04    3.96
   0   3  14    0.16    1.63
   0  -3  14    3.88    1.62
   0   3 -14    2.28    1.62
   0   3 -14    1.40    1.30
   0  -3 -14    2.78    1.71
   0   3 -14    3.50    1.32
   0   3 -15   58.28    3.62
   0  -3  15   57.78    4.07
   0  -3 -15   68.87    4.31
   0   3 -15   64.96    3.75
   0   3  15   59.41    4.16
   0   3 -15   59.02    4.20
   0   3 -16   62.04    3.81
   0  -3  16   68.68    4.51
   0   3 -16   63.60    4.49
   0  -3 -16   67.06    4.47
   0   3 -16   64.87    3.95
   0   3  16   68.43    4.46
   0   3 -17    2.42    1.55
   0   3 -17    4.87    1.61
   0   3 -17   -0.44    1.89
   0  -3 -17    0.86    1.95
   0   3  17    0.79    1.88
   0  -3  17    2.17    2.02
   0   3  18    8.53    2.46
   0  -3  18    9.71    2.47
   0   3 -18   13.14    1.84
   0   3 -18   10.20    2.37
   0  -3 -18   11.86    2.41
   0   3 -18    8.20    1.89
   0  -3  19   36.98    3.65
   0   3 -19   43.55    3.09
   0   3 -19   44.54    3.25
   0   3  19   47.24    3.86
   0   3  20   46.12    3.97
   0   3 -20   46.60    3.49
   0   3 -20   53.41    3.42
   0   3  21    1.85    2.07
   0   3 -21    0.47    1.93
   0   3 -21    1.04    1.78
   0   3 -22    8.18    2.01
   0   3 -22    5.86    2.09
   0   3  22    5.05    2.46
   0   3 -23   12.07    2.42
   0   3 -23   15.08    2.33
   0   3  23   14.46    2.98
   0   3 -24   -4.05    2.40
   0   3  24    0.51    2.61
   0   3  25    0.26    2.61
   0   3 -25   -3.46    2.46
   0  -4   0  463.29   21.63
   0   4   0  466.26   21.64
   0   4  -1   74.63    3.89
   0   4   1   83.45    4.04
   0  -4   1   70.31    3.88
   0   4  -1   76.57    3.95
   0   4  -2  974.93   45.00
   0  -4  -2 1012.27   45.00
   0   4   2  986.27   45.00
   0   4  -2  961.63   45.31
   0  -4  -2  986.90   45.27
   0  -4   2  976.89   44.99
   0  -4   2  966.22   45.31
   0  -4   2  983.01   45.24
   0  -4   3  176.10    8.77
   0  -4   3  182.09    8.89
   0  -4   3  175.65    8.63
   0   4   3  201.12    8.67
   0   4  -3  192.58    8.94
   0   4  -3  183.39    8.65
   0  -4   4 1481.94   67.53
   0   4  -4 1596.73   67.38
   0   4   4 1382.77   67.34
   0  -4   4 1479.31   67.38
   0  -4   4 1498.11   67.34
   0  -4  -4 1409.14   67.35
   0  -4   5  556.94   23.76
   0  -4   5  520.58   23.70
   0   4  -5  508.87   23.62
   0  -4   5  465.10   23.57
   0   4   5  526.01   23.62
   0  -4  -5  500.24   23.61
   0   4   6  106.69    5.72
   0   4  -6  105.20    5.39
   0   4   6  112.86    5.41
   0  -4   6  102.13    5.37
   0  -4   6  108.92    5.45
   0  -4  -6  108.35    5.42
   0   4  -7  134.25    6.64
   0   4   7  134.33    6.63
   0  -4   7  130.81    6.53
   0  -4  -7  141.04    6.66
   0  -4   7  128.25    6.59
   0   4  -7  127.48    6.64
   0   4  -8  167.74    8.29
   0   4  -8  165.20    8.31
   0   4   8  171.65    8.34
   0   4  -8  170.48    8.37
   0  -4   8  161.05    8.30
   0  -4   8  159.73    8.16
   0  -4  -8  191.82    8.42
   0  -4  -9  288.65   13.22
   0   4  -9  276.87   13.08
   0  -4   9  289.88   13.20
   0   4  -9  271.41   13.10
   0   4   9  286.34   13.19
   0  -4  -9  265.40   12.56
   0  -4   9  264.80   12.92
   0   4  -9  302.09   13.26
   0   4 -10  125.83    6.49
   0   4  10  126.57    6.59
   0   4 -10  119.90    6.59
   0  -4  10  125.74    6.60
   0  -4 -10  138.83    6.69
   0   4 -10  126.37    6.45
   0   4 -11    9.89    1.43
   0  -4  11    6.30    1.47
   0   4 -11   10.12    1.48
   0   4  11    9.76    1.54
   0   4 -11    8.13    1.53
   0  -4 -12   -0.44    1.27
   0   4 -12    0.11    1.25
   0   4 -12    1.72    1.23
   0  -4  12   -0.55    1.40
   0   4 -12    1.04    1.30
   0   4  12   -0.97    1.53
   0  -4  13   99.39    5.65
   0   4 -13   97.55    5.37
   0   4 -13   97.70    5.42
   0   4 -13   99.43    5.74
   0   4  13  109.63    5.76
   0  -4 -13  102.46    5.75
   0   4 -14   16.24    1.97
   0   4 -14   18.26    1.92
   0  -4 -14   17.65    2.12
   0   4  14   14.17    2.07
   0  -4  14   13.61    2.03
   0   4 -14   17.75    2.27
   0  -4  15   -1.91    1.92
   0   4  15   -0.52    1.73
   0   4 -15   -1.14    1.62
   0   4 -15   -0.12    1.52
   0   4 -15   -2.98    1.69
   0  -4 -15   -0.56    1.76
   0   4  16    4.04    1.99
   0  -4  16    2.02    1.92
   0   4 -16    3.01    1.59
   0   4 -16    3.26    1.71
   0   4 -16    6.12    1.85
   0  -4 -16    4.02    2.09
   0   4  17   17.95    2.54
   0   4 -17   21.29    2.65
   0   4 -17   25.42    2.30
   0   4  17   18.68    2.59
   0  -4  17   22.94    2.62
   0   4 -17   24.21    2.41
   0   4 -18   38.51    3.08
   0   4 -18   41.73    3.07
   0   4  18   41.64    3.53
   0  -4  18   39.33    3.54
   0   4  18   36.72    3.48
   0  -4  19    1.29    2.13
   0   4 -19   -0.93    1.97
   0   4  19    0.69    2.13
   0   4  19   -0.43    2.16
   0   4 -19    3.09    1.78
   0   4  20   70.92    5.13
   0   4 -20   80.04    4.57
   0   4 -20   69.14    4.63
   0   4 -21    0.14    1.95
   0   4 -21   -2.87    2.17
   0   4  21   -0.99    2.25
   0   4 -22   13.68    2.38
   0   4  22   11.06    2.85
   0   4 -22    8.74    2.40
   0   4 -23   18.07    2.79
   0   4 -23   15.78    3.27
   0   4 -23   18.23    2.61
   0  -4 -23   20.09    3.24
   0   4  23   19.25    3.21
   0   4 -24    8.01    2.57
   0   4  24   19.71    3.47
   0   4 -25    2.50    2.50
   0   5   0    5.48    1.11
   0   5  -1  370.98   17.46
   0   5   1  383.34   17.57
   0  -5   1  361.92   17.43
   0  -5   2  153.12    7.28
   0   5   2  141.10    7.44
   0  -5  -2  134.16    7.28
   0   5  -3   37.47    2.37
   0   5   3   33.00    2.35
   0  -5   3   37.16    2.23
   0   5  -3   33.06    1.74
   0  -5  -3   27.94    1.73
   0  -5  -3   30.73    2.14
   0  -5   3   35.72    1.74
   0   5   3   31.33    1.73
   0  -5   3   33.77    2.07
   0  -5   4    1.59    0.86
   0  -5  -4    1.06    0.97
   0   5  -4    0.99    1.14
   0   5   4    2.68    0.65
   0  -5   4    1.33    0.61
   0  -5   4   -0.42    1.31
   0  -5   4    1.73    1.01
   0  -5   5   12.46    1.32
   0  -5   5   10.87    1.14
   0  -5   5   10.37    1.08
   0   5   5   11.24    1.08
   0  -5   5   12.03    1.43
   0   5   6    6.49    0.99
   0  -5   6    5.36    0.93
   0  -5   6    5.14    1.21
   0  -5   6    4.79    1.24
   0   5  -6    6.37    0.99
   0  -5   6    5.55    0.92
   0   5  -7  201.56    9.41
   0  -5  -7  194.51    9.37
   0  -5   7  198.59    9.38
   0  -5   7  192.29    9.40
   0   5   7  181.32    9.33
   0   5  -8  101.39    5.68
   0  -5   8  105.72    5.69
   0   5   8  120.92    5.75
   0  -5  -8  126.81    5.79
   0  -5   8  101.34    5.61
   0   5   8  111.91    6.09
   0   5  -8  113.58    5.81
   0   5   9 1007.81   45.79
   0   5   9  981.13   46.11
   0  -5  -9  974.16   45.81
   0   5  -9  998.14   45.80
   0   5  -9 1001.57   45.82
   0  -5   9  946.26   45.62
   0  -5   9 1028.61   45.80
   0   5 -10   68.92    4.23
   0   5  10   87.12    4.40
   0   5 -10   65.52    4.25
   0   5  10   84.49    4.68
   0  -5 -10   86.42    4.39
   0  -5 -10   78.85    3.58
   0  -5  10   61.18    4.18
   0  -5  10   66.54    4.04
   0   5 -11  207.76    9.87
   0  -5  11  190.47    9.93
   0   5  11  202.14   10.23
   0   5 -11  192.38    9.98
   0   5  11  192.13    9.89
   0  -5 -11  206.43    9.99
   0   5 -12    0.63    1.37
   0  -5 -12   -0.15    1.50
   0   5  12    0.41    1.40
   0   5  12    2.01    1.63
   0   5 -12    0.94    1.54
   0  -5  12   -0.83    1.57
   0   5 -12    0.45    1.45
   0   5 -13    1.06    1.56
   0  -5 -13    2.09    1.62
   0   5 -13    0.36    1.46
   0   5  13    4.20    1.78
   0   5  13    1.62    1.54
   0   5 -13    2.75    1.64
   0  -5  13    0.30    1.59
   0  -5 -14    2.08    1.70
   0   5  14    2.06    1.60
   0   5 -14    4.71    1.77
   0   5 -14   -0.18    1.67
   0   5  14    4.00    1.73
   0   5 -14    0.13    1.56
   0  -5  14    2.23    1.67
   0  -5  15   18.75    2.39
   0   5  15   18.30    2.37
   0   5 -15   18.28    2.25
   0   5 -15   17.68    2.20
   0   5  15   16.05    2.52
   0  -5  16    4.89    1.99
   0   5  16    3.78    1.88
   0   5  16    5.45    2.17
   0   5 -16    5.56    1.84
   0   5 -16    3.00    1.82
   0   5  17   18.47    2.66
   0   5  17   19.78    2.82
   0   5 -17   23.78    2.43
   0   5 -17   23.72    2.54
   0  -5  17   18.62    2.52
   0   5  18    0.95    2.07
   0   5 -18    0.97    1.90
   0   5  18   -0.20    2.11
   0  -5  18    2.42    2.10
   0   5 -18   -1.60    1.91
   0   5 -19   13.93    2.26
   0   5 -19   10.11    2.24
   0   5  19   11.62    2.65
   0   5 -20   26.88    2.92
   0   5  20   32.17    3.45
   0   5 -20   30.94    2.94
   0   5  21   19.43    3.21
   0   5 -21   26.53    2.81
   0   5 -21   23.30    2.90
   0   5 -22   -2.61    2.26
   0   5 -22   -1.94    2.61
   0   5  22   -0.54    2.66
   0  -5 -22    2.45    2.50
   0   5 -23   15.93    2.79
   0   5  23   11.39    3.09
   0   5 -24   20.93    3.10
   0   6   0  135.08    6.89
   0  -6  -1   44.81    2.85
   0   6   1   49.57    3.02
   0  -6   2   66.20    3.56
   0  -6  -2   58.99    3.54
   0   6   2   64.88    3.75
   0   6   3   11.58    1.50
   0  -6  -3   10.24    0.64
   0   6  -3    6.00    0.61
   0  -6  -3    7.96    1.26
   0  -6   3    6.65    0.58
   0   6   3    9.83    0.64
   0  -6   3    5.14    1.24
   0   6  -3    4.02    1.33
   0  -6   3    5.47    1.09
   0   6   4   71.92    3.51
   0  -6   4   70.36    3.49
   0  -6   4   70.60    3.80
   0   6  -4   77.60    4.09
   0  -6   4   73.33    3.99
   0   6   4   71.98    4.20
   0   6  -4   70.52    3.51
   0  -6  -4   69.53    3.50
   0  -6  -4   66.26    3.89
   0  -6   5  183.80    8.97
   0  -6   5  179.86    8.96
   0  -6   5  179.20    8.75
   0  -6  -5  181.55    8.88
   0   6  -5  171.34    8.59
   0  -6   5  189.82    8.61
   0   6   5  173.78    8.59
   0  -6  -5  190.75    8.63
   0   6   6  242.37   12.06
   0  -6  -6  239.42   12.23
   0  -6   6  261.82   12.14
   0  -6  -6  249.43   12.08
   0  -6   6  259.83   12.35
   0  -6   6  265.27   12.40
   0  -6   6  274.81   12.11
   0  -6   7  187.96    8.65
   0  -6   7  183.36    8.60
   0   6   7  170.71    8.62
   0  -6   7  167.48    8.79
   0   6   8  102.77    5.53
   0   6  -8  107.41    5.82
   0  -6   8  111.78    5.42
   0  -6   8  106.52    5.56
   0  -6   8  112.79    5.70
   0  -6   9    4.73    0.93
   0  -6   9    5.08    1.34
   0   6   9    4.91    1.65
   0  -6   9    3.77    1.19
   0   6  -9    3.73    1.52
   0   6   9    6.03    1.17
   0   6 -10    4.08    1.53
   0   6  10    4.52    1.29
   0  -6  10    4.22    1.35
   0  -6  10    4.26    1.34
   0   6  10    4.78    1.70
   0   6  11    2.70    1.70
   0   6 -11    0.89    1.54
   0  -6 -11    0.80    0.49
   0   6  11    0.85    1.31
   0  -6  11    2.28    1.35
   0  -6  11   -0.12    1.30
   0   6  12    3.83    1.81
   0   6 -12    7.65    1.85
   0   6  12    7.42    1.64
   0  -6  12    7.78    1.56
   0   6 -13   25.47    2.48
   0   6  13   25.62    2.74
   0   6  13   24.93    2.40
   0  -6  13   25.74    2.43
   0   6  14  128.91    7.81
   0   6  14  131.24    7.44
   0  -6  14  153.06    7.59
   0   6 -14  144.52    7.44
   0   6 -15   19.05    2.37
   0   6  15   23.05    2.46
   0  -6  15   17.22    2.37
   0   6  15   22.27    2.81
   0  -6  16  294.33   13.92
   0   6 -16  289.35   13.74
   0   6  16  260.02   14.15
   0   6  16  261.28   13.81
   0  -6  17   11.32    2.37
   0   6  17    7.83    2.13
   0   6 -17    7.70    2.02
   0   6  17    6.83    2.29
   0   6  18    3.53    2.32
   0   6 -18    0.95    1.97
   0  -6  18    1.20    2.10
   0   6  18    3.54    2.00
   0  -6 -19   42.91    3.97
   0   6 -19   51.43    3.66
   0   6  19   43.13    4.14
   0   6  20    4.29    2.57
   0  -6 -20    1.47    2.55
   0   6 -20    1.23    2.50
   0  -6 -21    1.03    2.55
   0   6 -21    0.78    2.45
   0   6  21   -0.28    2.48
   0   6 -22   -0.81    2.60
   0  -6 -22   -0.54    2.69
   0   7   0    2.24    1.17
   0  -7   0    2.01    1.14
   0  -7  -1   19.85    1.87
   0   7   1   22.21    2.03
   0  -7  -2   57.95    3.47
   0   7   2   57.98    3.58
   0  -7   3   60.95    3.37
   0   7   3   59.46    3.67
   0  -7  -3   51.25    3.39
   0   7   4  130.69    6.42
   0   7  -4  138.32    6.44
   0   7  -4  148.27    7.18
   0  -7   4  139.06    6.42
   0  -7   4  142.37    6.90
   0  -7   4  148.03    7.09
   0  -7  -4  135.11    6.96
   0   7   4  135.32    7.26
   0  -7  -4  132.54    6.42
   0  -7  -5   74.95    4.22
   0   7  -5   70.77    3.76
   0   7  -5   75.68    4.39
   0  -7  -5   75.30    3.78
   0  -7   5   75.49    4.39
   0   7   5   77.75    3.79
   0  -7   5   81.60    4.36
   0  -7   5   74.62    4.08
   0   7   5   79.05    4.61
   0  -7   5   76.49    3.77
   0  -7  -6   64.71    4.30
   0  -7   6   88.41    4.57
   0   7   6   74.64    4.02
   0  -7   6   82.13    4.04
   0  -7  -6   78.51    4.05
   0   7   6   75.36    4.76
   0  -7   6   82.01    4.25
   0  -7   6   87.43    4.58
   0   7  -6   82.79    4.06
   0   7  -7   37.06    2.38
   0  -7   7   41.88    2.48
   0   7   7   44.07    2.42
   0  -7  -7   36.62    2.62
   0  -7   7   41.60    2.85
   0  -7   7   40.61    2.38
   0  -7  -7   38.96    2.43
   0   7  -8    0.34    0.94
   0  -7  -8    1.66    1.04
   0  -7   8   -0.08    0.99
   0  -7  -8   -0.85    1.21
   0   7   8   -0.17    0.98
   0  -7   8   -0.46    0.92
   0  -7   8    0.79    1.43
   0   7   9    1.14    1.10
   0  -7   9    0.44    0.92
   0  -7   9    1.23    1.11
   0  -7   9    1.43    1.49
   0  -7  -9    0.60    1.09
   0   7  -9   -1.08    1.55
   0  -7  -9    0.11    1.24
   0   7  -9    0.79    1.10
   0   7 -10   58.69    3.72
   0   7  10   51.24    3.35
   0  -7 -10   50.51    3.38
   0  -7  10   63.50    3.45
   0  -7  10   58.25    3.51
   0  -7  10   56.64    3.12
   0   7  11    5.85    2.02
   0   7 -11    9.09    1.87
   0  -7 -11    4.97    1.52
   0  -7  11   12.97    1.65
   0  -7  11    8.18    1.61
   0  -7  11   10.39    1.17
   0   7  11    4.84    1.52
   0   7  12   86.01    4.75
   0  -7 -12   89.56    4.83
   0   7  12   86.04    5.28
   0  -7  12   91.01    4.65
   0  -7  12   91.05    4.77
   0  -7 -12   73.88    3.85
   0   7 -12   92.93    4.99
   0  -7  12   88.75    4.26
   0   7  13  101.46    5.88
   0   7 -13  113.54    6.11
   0  -7  13  108.13    5.37
   0  -7 -13  113.67    6.07
   0  -7  13  114.37    6.00
   0  -7 -14   13.14    2.07
   0   7  14   11.90    2.37
   0  -7  14    7.49    1.89
   0   7  14    9.64    1.89
   0   7 -14   12.79    2.15
   0  -7  14    8.50    1.18
   0   7 -15   68.62    4.18
   0   7  15   51.98    4.35
   0   7  15   55.43    3.92
   0  -7 -15   61.62    4.11
   0  -7  15   59.12    4.09
   0   7 -16    5.05    2.01
   0   7  16    3.50    2.16
   0  -7  16    7.54    2.10
   0   7  16    7.20    2.06
   0   7 -16    6.84    2.13
   0  -7 -16    7.85    2.09
   0   7  17    9.06    2.55
   0   7  17    7.99    2.13
   0   7 -17    8.19    2.16
   0  -7 -17    8.55    2.21
   0   7 -17    7.70    2.13
   0  -7  17    9.50    2.27
   0  -7  18   48.43    3.77
   0   7  18   45.64    3.73
   0   7 -18   46.99    3.91
   0  -7 -18   51.54    3.93
   0   7  18   39.89    4.03
   0   7  19   27.06    3.57
   0   7 -19   33.76    3.53
   0  -7 -19   39.30    3.60
   0  -7 -20   33.66    3.69
   0   7  20   35.82    3.92
   0   7 -20   30.64    3.60
   0   7 -21   -1.51    2.72
   0  -7 -21   -1.01    2.58
   0  -7 -22    2.11    2.71
   0   7 -22    0.79    2.75
   0  -8   0   31.74    2.49
   0  -8   1   75.95    4.38
   0   8   1   76.47    4.53
   0  -8  -1   72.97    4.36
   0  -8  -2    8.98    1.62
   0   8   2   10.78    1.81
   0   8   3   10.10    1.76
   0  -8  -3    4.40    1.49
   0   8   4   -0.17    1.56
   0  -8  -4    2.23    1.37
   0  -8   5   17.74    1.71
   0  -8   5   15.16    1.01
   0  -8  -5   14.16    1.84
   0  -8   5   15.81    1.96
   0   8   5   13.86    1.02
   0   8   5   14.07    2.11
   0  -8  -5   16.48    1.04
   0   8  -5   14.49    1.04
   0  -8   5   13.23    2.05
   0  -8   6    7.07    1.62
   0  -8  -6    6.20    0.89
   0  -8  -6    6.84    1.53
   0  -8   6    8.46    1.33
   0   8   6    7.06    0.90
   0   8  -6    5.93    1.69
   0   8  -6    6.74    0.91
   0  -8   6    4.16    1.69
   0   8   6    8.59    1.87
   0  -8   6    6.25    0.85
   0   8  -7    4.63    1.00
   0   8   7    4.71    0.94
   0  -8  -7    2.50    0.94
   0  -8   7    5.47    0.95
   0  -8   7    5.93    1.25
   0   8   7    1.17    1.72
   0  -8   7    5.64    1.70
   0  -8  -7    2.44    1.48
   0  -8  -8    5.56    1.12
   0  -8   8    3.55    1.73
   0   8  -8    3.59    1.05
   0   8   8    5.05    1.96
   0  -8   8    4.36    1.19
   0   8   8    6.15    1.12
   0  -8  -8    3.75    1.50
   0  -8   8    3.28    1.04
   0   8  -9  157.32    7.95
   0   8   9  149.49    7.45
   0  -8   9  149.19    7.45
   0   8  -9  150.33    7.45
   0  -8  -9  144.60    7.47
   0  -8   9  155.06    7.79
   0  -8  -9  141.89    7.66
   0  -8   9  150.53    7.41
   0   8  10    5.48    1.37
   0   8 -10    5.34    1.90
   0   8 -10    2.08    1.23
   0  -8  10    2.67    1.60
   0  -8  10    3.30    1.27
   0  -8 -10    2.29    1.48
   0  -8  10    3.76    1.13
   0  -8 -10    2.16    1.31
   0  -8  11   46.79    2.86
   0  -8  11   51.04    3.33
   0   8 -11   47.17    3.17
   0  -8  11   50.34    3.22
   0  -8 -11   53.52    3.31
   0  -8 -11   54.88    3.32
   0   8  11   50.92    3.16
   0   8 -11   46.05    3.56
   0  -8 -12   -0.27    1.47
   0   8 -12    1.17    1.42
   0   8 -12    0.16    1.84
   0  -8  12   -0.25    1.39
   0   8  12    1.70    1.36
   0  -8  12    2.56    1.01
   0  -8  12    2.61    1.53
   0  -8 -12    1.79    1.48
   0   8  13    5.16    1.67
   0  -8  13    7.04    1.70
   0  -8 -13    4.64    1.63
   0  -8  13   10.07    1.86
   0  -8  13    9.58    1.16
   0  -8 -13    4.72    1.72
   0   8 -13    6.90    1.98
   0   8  13    3.64    2.24
   0   8 -13    4.56    1.78
   0   8 -14    2.19    2.04
   0  -8 -14    3.08    1.56
   0   8  14    2.71    1.60
   0  -8  14    2.05    0.96
   0  -8  14    4.27    1.78
   0  -8 -14    1.12    1.79
   0   8 -14    2.02    1.66
   0   8  14    2.51    2.23
   0  -8 -15    5.05    1.58
   0  -8 -15    2.94    1.93
   0   8  15    5.35    1.83
   0  -8  15    2.86    0.98
   0  -8  15   -0.16    1.82
   0   8  15    2.85    2.34
   0   8 -15    1.18    1.76
   0   8  16   -1.47    1.81
   0   8 -16   -0.90    1.88
   0  -8 -16    0.93    1.51
   0  -8  16   -0.51    1.89
   0  -8 -16    0.19    1.96
   0   8  16   -1.87    2.30
   0  -8 -17   18.17    2.07
   0   8 -17   12.76    2.50
   0   8  17   15.93    2.46
   0   8  17   21.43    2.98
   0  -8 -17   23.40    2.74
   0  -8  17   15.92    2.51
   0  -8 -18   15.91    1.91
   0  -8 -18   15.85    2.63
   0   8 -18    9.66    2.51
   0  -8  18   17.79    2.60
   0   8  18   14.45    2.44
   0   8  18   11.57    2.93
   0  -8 -19    7.16    1.66
   0   8 -19    9.82    2.58
   0   8  19    8.39    2.85
   0  -8 -19   15.23    2.75
   0   8 -20    2.54    2.59
   0  -8 -20   -0.24    2.54
   0   8 -21    0.24    2.66
   0  -8 -21    1.73    2.75
   0  -8 -22    9.27    3.07
   0   8 -22    8.15    2.94
   0  -9   0   -0.28    1.57
   0  -9  -1   12.85    2.03
   0  -9   1   10.05    1.78
   0  -9  -2   14.91    1.98
   0   9   2   14.60    2.22
   0   9   3  194.59   10.08
   0  -9  -3  192.10    9.83
   0  -9  -4    5.48    1.75
   0   9   4   10.35    1.95
   0   9   5   46.37    3.57
   0  -9   5   45.48    3.41
   0  -9  -5   43.90    3.24
   0   9  -6    0.70    0.57
   0  -9   6    1.32    0.54
   0  -9  -6   -1.66    1.64
   0   9   6    0.66    0.58
   0  -9   6   -0.73    1.83
   0  -9   6    1.06    1.68
   0   9   6    1.23    1.73
   0  -9   7    5.11    0.87
   0  -9  -7    6.83    0.91
   0   9   7    5.07    2.10
   0  -9  -7    5.08    1.74
   0   9  -7    5.28    0.89
   0  -9   7    4.58    1.86
   0   9   7    4.62    0.87
   0   9   8    0.92    0.88
   0   9   8    2.20    1.96
   0  -9  -8    1.02    0.99
   0  -9   8    3.25    1.80
   0  -9   8    1.59    0.89
   0  -9  -8    3.81    1.63
   0   9  -8    0.34    0.93
   0   9   9    2.06    1.95
   0  -9   9   -3.21    1.71
   0   9  -9    1.71    1.04
   0  -9  -9   -0.68    1.53
   0  -9  -9    0.17    1.10
   0   9   9   -0.95    1.03
   0  -9   9   -0.16    1.03
   0  -9   9   -1.20    1.13
   0   9  10    9.93    2.42
   0   9  10    8.92    1.40
   0  -9  10    8.58    1.32
   0  -9  10   13.53    2.03
   0  -9  10    9.91    1.38
   0   9 -10    5.87    2.11
   0  -9 -10    7.06    1.42
   0   9 -10    9.75    1.41
   0  -9 -10    7.01    1.81
   0  -9  11    4.45    1.33
   0  -9 -11    3.46    1.33
   0  -9 -11    5.89    1.79
   0   9 -11    2.99    1.28
   0  -9  11    4.30    1.22
   0   9 -11    5.30    2.07
   0  -9  11    2.39    1.77
   0   9  11    2.69    1.29
   0  -9  12    4.36    1.13
   0   9  12    3.66    1.40
   0  -9  12    8.06    1.94
   0  -9 -12    2.12    1.68
   0  -9 -12    5.25    1.59
   0   9 -12    3.24    1.48
   0  -9  12    4.29    1.49
   0  -9  13   52.19    2.87
   0  -9  13   53.92    3.39
   0  -9 -13   45.65    2.52
   0   9 -13   57.00    3.44
   0  -9  13   58.08    3.53
   0  -9 -13   53.28    3.46
   0  -9 -13   54.42    3.49
   0   9  13   48.78    3.32
   0  -9  14   -0.69    1.64
   0  -9 -14    3.63    1.64
   0  -9 -14   -0.76    1.82
   0   9  14    0.27    1.54
   0   9  14   -0.27    2.41
   0   9 -14    0.44    1.60
   0   9 -15    1.75    1.75
   0   9  15    0.73    1.65
   0  -9  15   -0.15    1.67
   0  -9 -15   -0.51    1.62
   0   9  15   -1.10    2.34
   0  -9 -15   -1.16    1.86
   0  -9 -16   -0.71    2.05
   0   9  16    1.13    2.45
   0  -9 -16   -1.39    1.69
   0   9  16   -0.47    1.85
   0   9 -16   -0.17    1.93
   0  -9  16   -1.61    1.94
   0   9  17   16.70    2.38
   0   9  17    9.86    2.83
   0   9 -17   13.78    2.45
   0  -9 -17   12.06    1.91
   0  -9 -17   12.00    2.45
   0   9 -18   34.31    3.40
   0  -9 -18   36.85    2.84
   0   9  18   33.27    3.14
   0  -9 -18   40.91    3.51
   0   9 -19    2.91    2.37
   0  -9 -19   -2.57    2.54
   0   9 -20   26.32    3.38
   0  -9 -20   22.79    3.30
   0   9 -21   -1.39    2.57
   0 -10   0   17.79    2.35
   0 -10  -1   30.04    2.66
   0 -10   1   24.33    2.60
   0 -10  -2   87.29    5.21
   0 -10   2   88.32    5.27
   0 -10  -3    6.96    1.89
   0  10   3    6.04    2.05
   0 -10  -4   42.65    3.27
   0  10   4   43.40    3.60
   0 -10   5   52.43    3.70
   0  10   5   42.29    3.74
   0 -10  -5   46.88    3.44
   0 -10  -6   21.57    2.49
   0 -10   6   22.30    2.60
   0  10   6   25.71    2.90
   0  10   7    0.15    0.45
   0 -10   7   -2.21    2.05
   0  10   7   -1.38    2.05
   0 -10  -7    1.83    1.78
   0  10   8   10.46    2.50
   0  10   8    9.70    1.00
   0 -10  -8    8.52    2.05
   0  10  -8   10.99    1.05
   0 -10  -8   11.25    1.04
   0 -10   8    7.32    2.07
   0 -10   8    8.53    0.98
   0  10   9   -1.72    2.20
   0  10  -9   -0.78    0.89
   0 -10  -9    0.15    1.70
   0 -10   9    0.36    0.90
   0  10   9    0.90    0.92
   0 -10   9   -1.38    2.02
   0 -10  -9    0.06    0.92
   0  10  10    8.07    2.35
   0  10 -10    4.99    1.22
   0  10  10    5.26    1.21
   0 -10 -10    6.38    1.97
   0 -10 -10    5.29    1.31
   0 -10  10    9.40    2.00
   0 -10  10    4.44    1.17
   0 -10 -11   25.66    2.62
   0  10 -11   29.72    2.16
   0 -10 -11   29.48    2.24
   0  10  11   26.47    2.13
   0 -10  11   29.47    2.19
   0  10  11   24.24    3.25
   0 -10  12   13.14    1.77
   0 -10 -12   15.63    1.86
   0  10 -12   14.95    1.75
   0  10  12   13.71    2.86
   0  10  12   12.68    1.71
   0 -10 -12   16.91    2.26
   0  10  13    0.69    1.39
   0 -10 -13    3.46    1.90
   0 -10 -13    3.45    1.64
   0  10 -13    2.90    1.54
   0  10  14   10.14    1.76
   0 -10 -14    8.51    2.01
   0  10 -14    8.53    1.78
   0 -10 -14   10.75    2.01
   0 -10 -15    6.62    1.95
   0 -10 -15    4.59    1.83
   0  10 -15    3.34    1.68
   0  10  15    2.61    1.77
   0 -10 -16    0.54    1.84
   0  10 -16    1.73    1.76
   0  10  16    0.15    1.80
   0 -10 -17   52.04    3.66
   0  10 -17   55.46    3.92
   0  10 -18   -0.73    2.16
   0  10 -19   11.79    2.65
   0 -11   0    5.15    2.04
   0 -11  -1   31.65    2.87
   0 -11   1   27.14    2.81
   0 -11  -2    4.39    1.94
   0 -11   2    9.03    1.97
   0 -11   3   36.28    3.05
   0 -11  -3   32.40    3.02
   0  11   4    6.56    2.34
   0 -11  -4    8.76    2.07
   0  11   5   57.06    4.46
   0 -11  -5   65.85    4.24
   0  11   6   30.40    3.18
   0 -11  -6   27.47    2.82
   0 -11  -7   54.38    3.85
   0  11   7   53.15    4.40
   0 -11  -8    1.48    1.95
   0  11   8    0.51    2.24
   0 -11  -9    1.97    1.98
   0  11   9    1.70    0.67
   0  11   9    0.79    2.25
   0  11  10    1.21    0.92
   0  11 -10    1.61    0.95
   0 -11 -10    2.44    1.89
   0  11  10   -1.08    2.42
   0  11  11   14.73    2.83
   0  11 -11    9.57    1.39
   0 -11 -11   12.24    2.29
   0  11  11   14.81    1.44
   0  11  12    1.14    2.49
   0 -11 -12   -1.11    2.00
   0  11 -12   -0.09    1.21
   0  11  12   -0.34    1.19
   0  11 -13   -0.82    1.37
   0  11  13    0.29    2.45
   0 -11 -13    1.56    1.94
   0 -11 -14    0.92    2.04
   0  11 -14   -1.40    1.53
   0 -11 -15   -2.84    2.09
   0 -11 -16   -0.29    1.93
   0 -12   0   16.59    2.52
   0 -12  -1   12.41    2.37
   0 -12   1   12.16    2.38
   0 -12  -2    7.18    2.20
   0 -12   2    8.88    2.26
   0 -12   3    5.40    2.22
   0 -12  -3    2.54    1.97
   0 -12   4   11.69    2.34
   0 -12  -4    9.72    2.26
   0 -12  -5    3.06    2.06
   0  12   6    1.03    2.41
   0 -12  -6    3.59    2.14
   0 -12  -7   15.34    2.56
   0  12   7   13.92    2.89
   0 -12  -8   17.49    2.67
   0  12   8   20.88    3.29
   0  12   9    3.38    2.69
   0 -12  -9    6.82    2.27
   0  12  10    7.20    2.92
   0 -12 -10    4.84    2.25
   0 -12 -11   13.30    2.52
   0  12  11   15.87    3.04
   0 -12 -12   10.23    2.31
   0 -12 -13    4.94    2.26
   0 -12 -14   18.50    2.76
   0 -12 -15    6.27    2.33
   0 -13   0    4.39    2.36
   0 -13   1    3.85    2.27
   0 -13  -1    3.76    2.23
   0 -13   2    5.30    2.42
   0 -13  -2    3.56    2.31
   0 -13   3   21.48    2.82
   0 -13  -3   19.44    2.73
   0 -13  -4    6.23    2.41
   0 -13  -5    4.24    2.36
   0 -13  -6    1.33    2.24
   0 -13  -7   11.77    2.52
   0 -13  -8   -0.74    2.17
   0  13   8    5.51    2.93
   0 -13  -9    4.42    2.31
   0 -13 -10    1.46    2.16
   0 -13 -11    6.11    2.52
   0 -13 -12    6.34    2.52
   0 -13 -13    9.65    2.56
   1   0 -25    6.23    2.17
   1   0 -24    3.67    1.96
   1   0 -23    3.82    1.98
   1   0 -23   -2.05    2.53
  -1   0  23    0.86    1.14
   1   0 -23    1.40    1.40
  -1   0  22    0.37    1.15
   1   0 -22    0.72    1.33
  -1   0  21    0.61    1.17
   1   0 -21    1.33    1.32
  -1   0  20   30.50    2.26
   1   0 -20   35.11    2.33
   1   0 -19    2.12    1.24
  -1   0  19    0.55    1.13
  -1   0  19    1.09    2.06
  -1   0  18   38.92    3.47
  -1   0  18   38.29    2.51
   1   0 -18   40.77    2.52
  -1   0  17    0.98    1.78
  -1   0  17   -1.58    1.75
   1   0 -16   36.98    3.11
  -1   0  16   32.54    3.00
  -1   0  15    0.53    1.62
   1   0 -15   -1.53    1.62
   1   0 -14   17.43    2.09
  -1   0  14   21.23    2.25
  -1   0  13   -0.61    1.36
   1   0 -13    0.16    1.38
  -1   0  12   36.93    2.79
   1   0 -12   34.78    2.68
   1   0 -11    0.69    1.09
  -1   0  11    0.26    1.23
  -1   0  10   87.40    4.85
   1   0 -10   87.43    4.84
   1   0  -9    1.44    1.14
  -1   0   9   -0.75    1.18
  -1   0   8  859.19   37.58
   1   0  -8  765.64   37.52
  -1   0   7    0.59    0.96
   1   0  -7    1.38    0.86
  -1   0   6 1020.14   46.88
   1   0  -6 1016.35   46.89
  -1   0   5    0.65    0.78
   1   0  -5    0.81    0.68
   1   0  -4  308.80   14.36
  -1   0   4  306.55   14.35
  -1   0   3    0.52    0.60
  -1   0   2 2432.43  111.03
   1   0   1    2.06    0.32
   1   0   2  997.29   45.26
   1   0   2  983.90   45.20
   1   0   3    0.04    0.60
  -1   0  -3    0.08    0.42
   1   0   4 1535.27   70.16
  -1   0  -4 1528.91   70.16
   1   0   5    1.62    0.89
  -1   0  -5    0.25    0.63
  -1   0  -6  773.57   35.80
   1   0   6  776.18   35.80
   1   0   7   -0.51    0.93
  -1   0  -7    0.79    0.86
   1   0   8  352.27   16.31
  -1   0  -8  334.47   16.30
  -1   0  -9    0.23    1.18
   1   0   9    0.76    1.16
   1   0  10  344.66   16.52
  -1   0 -10  345.28   16.56
  -1   0 -11    0.70    1.16
   1   0  11   -1.59    1.32
   1   0  12   56.27    3.70
  -1   0 -12   59.64    3.75
   1   0  13    0.63    1.53
  -1   0 -13    0.16    1.33
   1   0  14  333.74   16.32
  -1   0 -14  332.48   16.35
  -1   0 -15    1.89    1.63
   1   0  15   -0.89    1.81
  -1   0 -16  579.63   28.46
   1   0  16  610.86   28.44
  -1   0 -17    0.86    1.79
   1   0  17    2.21    1.99
  -1   0 -18  176.30    9.59
   1   0  18  173.70    9.47
   1   0  19   -0.22    2.00
  -1   0 -19    0.24    2.04
  -1   0 -20  176.79    9.81
  -1   0 -21    0.82    2.29
   1   0  21    0.35    1.12
   1   0  21    2.88    1.94
   1   0  22  112.27    6.46
   1   0  22  108.62    5.56
  -1   0 -22  118.11    7.19
   1   0  23   -1.17    2.15
  -1   0 -23    4.36    1.79
  -1   0 -23    2.13    1.74
   1   0  24   -0.60    2.16
  -1   0 -24    3.56    1.87
  -1   0 -25    0.90    2.00
  -1   0 -26    5.94    2.25
  -1   1  26    3.82    2.67
  -1   1  25    2.34    2.36
   1   1 -25    3.47    2.11
   1   1 -24    3.33    2.06
   1   1 -23   14.70    2.20
   1  -1 -23    9.47    1.51
   1  -1 -23    6.98    2.91
  -1  -1  23    8.66    1.68
   1   1 -23    7.73    1.77
   1  -1 -22    2.66    1.29
  -1  -1  22    4.18    1.53
   1   1 -22    2.37    1.50
   1   1 -22    3.32    1.74
  -1   1  21    1.15    0.88
   1  -1 -21    1.82    1.25
   1   1 -21    1.92    1.71
   1   1 -21   -0.10    1.41
   1   1 -20   26.94    2.21
   1   1 -20   29.17    2.55
   1  -1 -20   30.37    2.09
  -1   1  20   27.98    1.83
  -1  -1  19    5.22    2.29
   1   1 -19    5.44    1.46
  -1   1  19    4.76    1.00
   1   1 -19    2.84    1.52
  -1  -1  18   -0.21    1.99
   1   1 -18    3.63    1.52
  -1   1  18    2.38    0.94
   1   1 -18    3.78    1.37
  -1  -1  17   21.64    2.56
   1   1 -17   20.24    1.79
  -1  -1  17   21.49    2.67
  -1   1  17   20.13    1.50
  -1  -1  16   10.26    2.05
  -1   1  16    8.59    1.06
   1   1 -16   10.94    1.40
   1  -1 -16    9.77    2.05
  -1  -1  15    7.72    1.73
   1   1 -15    8.08    1.24
   1  -1 -15   11.41    1.84
  -1   1  15    7.34    0.98
   1   1 -14   24.53    1.68
   1  -1 -14   20.19    2.30
  -1   1  14   19.76    1.43
  -1  -1  14   18.42    2.19
   1   1 -13   26.61    1.79
  -1  -1  13   19.72    2.32
  -1   1  13   26.78    1.61
   1  -1 -13   24.64    2.35
  -1   1  12    8.63    0.88
   1  -1 -12    6.93    1.50
   1   1 -12    8.32    1.03
  -1  -1  12    7.07    1.57
   1  -1 -11  166.51    8.24
  -1  -1  11  162.06    8.19
   1   1 -11  162.59    7.70
  -1   1  11  155.64    7.58
   1   1 -10  312.79   14.20
  -1   1  10  294.47   14.09
   1  -1 -10  291.55   14.64
  -1  -1  10  325.37   14.69
  -1   1   9 1213.54   56.25
  -1  -1   9 1255.48   56.74
   1  -1  -9 1195.95   56.73
   1   1  -9 1254.23   56.33
   1  -1  -8    3.16    1.12
  -1  -1   8    3.13    1.15
  -1   1   8    3.21    0.62
   1   1  -8    3.70    0.81
  -1   1   7 1338.93   61.29
  -1  -1   7 1314.05   61.66
   1  -1  -7 1332.98   61.68
   1   1  -7 1360.33   61.37
  -1  -1   6  214.70   10.76
   1  -1  -6  229.46   10.79
  -1   1   6  228.87   10.44
   1   1  -6  224.93   10.52
  -1   1   5    6.29    0.52
   1  -1  -5    5.35    0.86
  -1  -1   5    6.94    0.98
   1   1  -5    8.45    0.70
   1   1  -4  136.64    6.15
   1  -1  -4  123.10    6.05
  -1  -1   4  139.44    6.29
   1   1  -3  161.10    7.64
  -1  -1   3  184.85    7.74
  -1  -1   3  156.73    7.62
  -1  -1   3  160.73    7.62
   1  -1  -2 1145.43   49.94
  -1  -1   2 1077.52   49.91
   1   1  -2 1052.83   49.92
  -1  -1   2 1100.06   49.91
   1   1  -1 2610.42  113.95
  -1  -1   1 2440.82  113.91
  -1   1   1 2475.06  113.89
  -1   1   0  367.42   16.84
   1   1   1   93.48    4.42
   1  -1   1   92.02    4.34
   1   1   2 1307.82   59.69
  -1  -1  -2 1323.19   59.65
  -1   1  -2 1291.53   59.57
  -1  -1  -2 1247.75   59.68
   1  -1   2 1351.23   59.64
   1  -1   3  254.89   11.19
   1   1   3  234.38   11.21
  -1  -1  -3  231.48   11.18
  -1   1  -3  238.98   11.06
   1  -1   4    4.40    0.81
  -1  -1  -4    2.71    0.75
  -1   1  -4    3.42    0.47
  -1  -1  -5 1248.69   56.04
  -1   1  -5 1208.97   55.81
   1  -1   5 1218.53   56.02
   1  -1   6  235.28   11.52
  -1  -1  -6  249.12   11.55
  -1  -1  -7  135.52    6.78
   1  -1   7  135.48    6.79
  -1  -1  -8   63.65    3.52
   1  -1   8   57.11    3.46
  -1  -1  -9   22.21    1.89
   1  -1   9   16.63    1.82
   1  -1  10  207.81   10.48
  -1  -1 -10  216.94   10.53
   1  -1  11   34.89    2.55
  -1  -1 -11   30.16    2.42
  -1  -1 -12   58.33    3.79
   1  -1  12   65.60    3.93
   1  -1  13  170.66    8.69
  -1  -1 -13  161.72    8.64
  -1  -1 -14    9.47    1.78
   1  -1  14    8.03    1.91
   1  -1  15   40.49    3.13
  -1  -1 -15   34.49    3.01
  -1  -1 -16    9.10    2.04
   1   1  16    9.52    1.03
   1  -1  17  137.38    7.64
  -1   1 -17  140.34    6.95
  -1  -1 -17  128.29    7.62
   1   1  17  135.07    6.52
  -1  -1 -18   45.43    3.67
   1   1  18   44.04    2.44
  -1   1 -18   46.49    2.99
   1  -1  18   43.68    3.71
   1   1  19  112.66    5.43
   1  -1  19  114.67    6.73
  -1   1 -19  106.57    5.92
  -1  -1 -19  115.44    6.83
   1   1  20   26.14    2.78
  -1   1 -20   25.43    2.23
  -1   1 -20   24.75    2.27
  -1  -1 -20   27.11    3.22
   1   1  20   23.52    1.57
  -1  -1 -21   75.29    5.40
  -1   1 -21   76.50    4.47
  -1   1 -21   79.82    4.42
   1   1  21   80.37    5.07
   1   1  21   73.31    3.74
   1   1  22   -0.82    2.17
   1  -1  22    1.01    1.86
  -1   1 -22    1.75    1.71
  -1  -1 -22    0.85    2.49
  -1   1 -22    0.23    1.63
   1  -1  23   13.85    2.42
  -1   1 -23   16.38    2.12
   1   1  23   13.64    2.62
  -1   1 -23   14.03    2.15
  -1   1 -24    1.34    1.90
   1   1  24    0.22    2.24
  -1   1 -25    6.73    2.16
   1   1  25    5.33    2.47
  -1  -1 -26    9.81    2.31
  -1   1 -26    9.46    2.42
  -1   2  26    7.70    2.98
  -1   2  25    4.23    2.62
   1   2 -25   -0.18    2.20
   1   2 -24    0.34    2.05
   1   2 -23    1.94    2.04
   1   2 -23   -2.28    1.78
   1   2 -23   -2.34    2.54
   1  -2 -23   -0.58    2.79
   1   2 -22   13.47    2.03
   1  -2 -22   17.69    1.66
   1   2 -22   19.68    3.01
   1  -2 -22   17.21    3.07
   1   2 -22   17.01    2.36
   1   2 -21   78.87    4.63
   1   2 -21   84.50    4.89
   1   2 -20   20.22    2.06
   1   2 -20   18.45    2.26
   1   2 -19   17.08    1.91
  -1  -2  19   18.46    2.75
  -1   2  19   10.93    2.51
   1   2 -19   18.56    2.15
   1   2 -18   45.57    3.22
  -1  -2  18   47.59    3.80
   1   2 -18   53.87    3.17
  -1   2  18   49.55    3.91
  -1   2  17   60.53    4.25
   1   2 -17   61.89    3.56
   1   2 -17   57.46    3.70
  -1  -2  17   64.63    4.26
   1   2 -16   46.24    3.21
  -1   2  16   52.87    3.77
   1   2 -16   53.71    3.16
  -1  -2  16   55.62    3.86
   1   2 -15   43.80    2.76
   1   2 -15   38.00    2.60
  -1   2  15   41.45    3.26
   1   2 -15   43.32    3.27
  -1  -2  15   39.57    3.27
   1  -2 -15   44.93    3.37
   1   2 -14   12.65    1.45
   1   2 -14   13.69    1.61
   1  -2 -14   13.24    1.95
  -1  -2  14   13.61    2.04
  -1   2  14   11.83    2.00
   1   2 -14   10.53    1.95
   1   2 -13   42.61    3.24
   1   2 -13   44.02    2.78
  -1  -2  13   44.60    3.20
   1   2 -13   45.92    2.71
  -1   2  13   51.58    3.37
   1  -2 -13   45.07    3.22
   1   2 -12   24.74    1.86
   1   2 -12   24.94    2.21
  -1  -2  12   25.96    2.25
   1  -2 -12   21.98    2.14
   1   2 -12   23.19    1.73
  -1   2  12   22.92    2.23
  -1   2  11   46.90    2.95
  -1  -2  11   43.70    2.87
   1  -2 -11   39.93    2.81
   1   2 -11   37.87    2.37
   1   2 -11   37.99    2.46
   1   2 -11   40.05    2.80
   1   2 -10    2.16    0.93
   1   2 -10    2.26    1.21
   1   2 -10    1.17    0.96
  -1   2  10    2.10    1.28
  -1  -2  10   -0.70    1.15
   1  -2 -10    0.50    1.09
   1   2  -9  533.78   25.43
  -1   2   9  553.45   25.75
  -1  -2   9  561.49   25.77
   1   2  -9  559.67   25.49
   1  -2  -9  546.79   25.77
   1   2  -9  548.03   25.77
   1   2  -8  135.41    7.11
   1   2  -8  145.81    6.91
  -1   2   8  144.46    7.14
   1  -2  -8  141.58    7.13
  -1  -2   8  144.91    7.13
   1   2  -8  138.32    6.85
   1   2  -7  347.16   17.21
   1   2  -7  363.86   17.40
  -1   2   7  392.83   17.42
  -1  -2   7  391.01   17.42
   1   2  -7  359.26   17.17
   1  -2  -7  382.35   17.43
   1   2  -6  737.99   35.43
   1  -2  -6  816.08   35.48
   1  -2  -6  766.28   35.10
   1   2  -6  771.33   35.32
  -1   2   6  794.96   35.45
  -1  -2   6  739.55   35.43
   1   2  -6  755.73   35.28
  -1  -2   5  264.87   11.97
   1   2  -5  233.11   12.04
   1   2  -5  241.29   11.98
   1  -2  -5  261.49   12.08
  -1  -2   5  272.09   12.10
  -1   2   5  266.91   12.09
  -1  -2   4 1152.90   52.76
   1   2  -4 1122.94   52.78
  -1   2   4 1168.67   52.81
  -1  -2   4 1164.33   52.80
  -1  -2   3  544.64   25.94
   1  -2  -3  581.59   25.93
  -1   2   3  575.81   25.92
   1   2  -3  558.34   25.96
  -1  -2   3  554.92   25.92
   1   2  -3  563.99   25.93
   1  -2  -2 1670.56   74.15
  -1  -2   2 1727.72   74.25
   1   2  -2 1484.75   74.14
  -1  -2   2 1685.66   74.24
  -1  -2   1   62.16    2.73
  -1  -2   1   59.72    2.55
   1  -2  -1   50.90    2.53
  -1   2   1   49.54    2.62
  -1   2   1   47.16    2.53
  -1   2   0   40.30    2.26
  -1  -2   0   48.33    2.32
  -1   2  -1 4457.45  197.79
   1  -2   1 4424.98  197.69
  -1  -2  -1 4338.71  197.87
  -1  -2  -1 4374.05  197.70
   1   2   1 4227.22  197.70
   1  -2   1 4169.58  197.79
   1  -2   2  361.33   16.78
  -1  -2  -2  379.94   16.80
   1   2   2  371.56   16.79
   1   2   2  390.36   16.98
  -1  -2  -2  371.61   16.96
  -1   2  -2  349.12   16.83
  -1   2  -2  342.47   16.78
  -1  -2  -3 1705.47   78.36
  -1   2  -3 1708.70   78.37
   1   2   3 1746.91   78.51
   1   2   3 1687.60   78.36
   1  -2   3 1733.05   78.36
   1   2   4    3.61    0.79
   1  -2   4    2.56    0.72
  -1  -2  -4    2.14    0.70
  -1   2  -4    4.27    0.65
   1  -2   4    4.50    0.64
  -1   2  -4    2.50    0.62
   1   2   4    2.81    0.76
   1  -2   5  177.73    8.41
   1  -2   5  188.06    8.62
  -1   2  -5  174.54    8.46
   1   2   5  187.61    8.71
  -1  -2  -5  177.19    8.60
  -1   2  -5  172.39    8.59
   1   2   5  184.70    8.61
  -1   2  -6   17.72    1.23
   1  -2   6   15.82    1.44
   1   2   6   17.43    1.44
  -1  -2  -6   16.47    1.38
  -1   2  -6   15.17    1.34
   1   2   7   44.90    2.59
  -1  -2  -7   37.75    2.47
   1  -2   7   41.27    2.54
  -1   2  -7   36.84    2.49
  -1   2  -7   39.94    2.27
   1  -2   8  482.31   22.05
  -1   2  -8  455.57   22.05
  -1  -2  -8  467.05   22.04
   1   2   8  472.45   22.05
  -1   2  -8  469.23   21.77
   1  -2   9  131.42    6.75
  -1   2  -9  128.21    6.42
   1   2   9  141.62    6.81
  -1   2  -9  123.64    6.72
  -1  -2  -9  135.57    6.80
  -1   2 -10    1.03    1.23
  -1   2 -10    1.44    0.93
  -1  -2 -10   -0.63    1.10
   1   2  10    0.24    1.28
   1  -2  10    2.65    1.31
  -1  -2 -11   14.00    1.61
   1  -2  11    9.69    1.64
   1   2  11    8.56    1.54
  -1   2 -11   10.37    1.19
  -1   2 -11    8.07    1.50
  -1   2 -12   31.66    2.53
   1   2  12   30.15    2.50
   1  -2  12   28.15    2.44
  -1  -2 -12   30.18    2.42
  -1   2 -12   29.45    2.01
  -1  -2 -13   20.72    2.13
   1   2  13   18.08    2.14
   1  -2  13   19.84    2.23
  -1   2 -13   22.16    2.18
  -1   2 -13   20.86    1.70
  -1   2 -14  142.74    7.26
  -1  -2 -14  152.94    7.90
  -1   2 -14  147.16    7.85
   1   2  14  143.37    7.82
   1  -2  14  145.21    7.82
   1  -2  15    2.13    1.76
  -1   2 -15    0.10    1.16
  -1   2 -15   -1.15    1.59
  -1  -2 -15   -1.70    1.79
   1   2  15   -0.36    1.74
   1   2  16   90.58    5.58
  -1   2 -16   92.19    5.65
  -1   2 -16   87.64    4.94
   1  -2  16   98.64    5.65
  -1  -2 -16   95.60    5.65
  -1   2 -17   40.84    2.70
   1   2  17   39.17    3.33
  -1   2 -17   34.36    3.30
   1  -2  17   36.63    3.32
  -1  -2 -17   40.74    3.42
  -1   2 -17   35.09    2.65
   1   2  18    0.38    1.81
   1  -2  18   -1.26    2.06
  -1  -2 -18   -0.45    2.03
  -1   2 -18   -1.15    1.89
   1   2  18   -0.63    1.99
  -1   2 -18    0.58    1.50
  -1   2 -18    2.44    1.53
  -1   2 -19    4.56    1.60
   1  -2  19    1.32    2.06
  -1  -2 -19    2.90    2.09
   1   2  19    4.34    2.06
  -1   2 -19    7.11    2.38
  -1   2 -19    6.96    1.70
   1   2  19    5.96    2.34
  -1  -2 -20    9.25    2.65
   1   2  20   15.24    2.52
  -1   2 -20   16.43    2.02
  -1   2 -20   18.72    2.17
  -1   2 -20   17.18    2.81
  -1   2 -21    7.11    2.61
  -1   2 -21    6.19    1.74
  -1   2 -21    7.61    1.90
  -1  -2 -21    6.48    2.47
   1   2  21   12.47    2.37
  -1   2 -22    1.87    1.85
  -1   2 -22    0.76    1.81
   1  -2  22    1.95    1.76
   1   2  22    4.25    2.31
   1   2  23   -0.46    2.35
  -1   2 -23    0.45    1.89
  -1   2 -23   -0.39    1.83
   1  -2  23    0.62    1.83
  -1   2 -24    3.75    2.00
   1   2  24    2.58    2.46
  -1   2 -24    1.43    2.04
   1   2  25   11.82    2.83
  -1   2 -25    7.50    2.35
  -1   2 -26    0.87    2.39
   1   2  26    7.12    2.79
   1   3 -25   19.01    2.99
  -1   3  25   21.32    3.36
   1   3 -24   -0.18    2.17
  -1   3  24   -0.51    2.59
   1   3 -23   -1.73    2.01
  -1   3  23    1.00    2.29
   1   3 -23    0.18    2.16
   1   3 -23   -1.46    2.82
   1  -3 -23   -4.58    2.87
   1   3 -22   -0.56    2.50
   1   3 -22    2.51    2.12
   1  -3 -22   -1.10    2.48
   1   3 -22   -0.26    1.81
   1   3 -21    1.45    1.91
   1  -3 -21    1.32    2.40
   1   3 -21    0.89    1.73
   1   3 -20   15.01    2.29
   1   3 -20   17.77    2.22
  -1   3  19   19.59    2.81
   1   3 -19   18.66    2.30
   1   3 -19   16.95    2.11
  -1  -3  19   16.31    2.68
  -1   3  18   17.55    2.58
   1   3 -18   20.05    2.29
  -1  -3  18   18.18    2.63
   1   3 -18   17.91    2.01
  -1   3  17    5.44    2.08
   1   3 -17    2.29    1.44
   1   3 -17    4.97    1.63
  -1  -3  17    6.95    2.10
  -1  -3  16   53.65    4.12
  -1   3  16   60.21    4.17
   1   3 -16   64.53    3.82
   1   3 -16   61.22    3.64
   1   3 -15    4.20    1.41
   1   3 -15    3.17    1.46
  -1  -3  15    6.07    1.84
  -1   3  15    4.69    1.88
   1   3 -14   98.26    5.38
  -1   3  14  100.35    5.80
  -1  -3  14  106.15    5.91
   1   3 -14  107.57    5.51
   1   3 -13   63.12    3.73
  -1  -3  13   64.06    4.06
   1   3 -13   63.17    3.65
   1  -3 -13   69.93    4.20
   1   3 -13   61.59    4.07
  -1   3  13   72.76    4.19
   1   3 -12   85.73    4.53
   1  -3 -12   89.25    4.95
   1   3 -12   75.12    4.81
  -1  -3  12   85.13    4.87
  -1   3  12   90.34    4.95
   1   3 -12   83.92    4.57
  -1   3  11   20.62    2.00
   1   3 -11   21.18    2.04
   1   3 -11   18.81    1.70
  -1  -3  11   24.75    2.13
   1   3 -11   18.53    1.71
   1  -3 -11   27.52    2.17
   1   3 -10   67.88    3.86
  -1  -3  10   69.39    4.13
   1   3 -10   74.07    3.96
  -1   3  10   78.24    4.17
   1   3 -10   74.66    4.21
   1  -3 -10   70.44    4.14
   1  -3  -9    6.12    1.22
  -1   3   9    5.43    1.26
   1   3  -9    7.81    1.20
   1   3  -9    6.71    1.18
   1   3  -9    7.19    1.34
  -1  -3   9    6.61    1.37
   1   3  -8  319.30   15.11
   1   3  -8  312.97   15.15
  -1   3   8  335.78   15.30
  -1  -3   8  320.65   15.27
   1  -3  -8  339.77   15.33
   1   3  -8  329.77   15.32
   1  -3  -8  314.13   14.80
   1  -3  -7    5.67    1.11
  -1   3   7    6.04    1.15
  -1  -3   7    4.70    1.01
   1   3  -7    1.16    1.08
   1   3  -7    1.56    1.03
  -1  -3   7    2.66    1.04
   1   3  -7    0.95    1.07
  -1  -3   6  108.70    5.53
   1   3  -6  107.69    5.49
  -1  -3   6  114.81    5.46
  -1   3   6   99.82    5.46
   1   3  -6  117.39    5.50
  -1  -3   5  338.68   15.99
  -1  -3   5  331.05   16.00
   1   3  -5  351.75   16.06
  -1   3   5  349.48   16.01
  -1  -3   4  191.98    8.81
   1  -3  -4  186.63    8.75
   1   3  -4  181.24    8.74
  -1   3   4  192.81    8.77
  -1  -3   4  173.65    8.74
  -1  -3   3  292.71   13.89
   1   3  -3  300.92   13.78
  -1  -3   3  302.42   13.78
  -1   3   3  291.68   13.77
   1  -3  -3  294.36   13.77
   1  -3  -3  298.38   13.80
   1  -3  -2  213.71   10.27
  -1  -3   2  206.62   10.15
  -1  -3   2  219.06   10.35
   1   3  -2  221.04   10.16
  -1   3   2  227.27   10.17
   1  -3  -2  226.54   10.16
  -1   3   1  190.47    8.76
  -1  -3   1  183.92    8.99
  -1  -3   1  187.69    8.99
  -1   3   1  194.36    8.96
  -1  -3   0  269.49   13.93
  -1   3   0  311.95   13.92
  -1   3   0  311.60   13.91
   1   3   1    1.07    0.33
  -1  -3  -1    1.60    0.32
  -1  -3  -1    0.19    0.74
  -1   3  -1    0.99    0.74
   1  -3   1    1.05    0.31
  -1   3  -1    0.28    0.51
  -1   3  -2    4.00    0.79
  -1  -3  -2    7.74    0.59
  -1   3  -2    2.92    0.50
   1  -3   2    3.75    0.52
  -1   3  -2    5.39    0.61
  -1  -3  -2    5.18    0.97
  -1  -3  -2    5.99    0.57
   1  -3   2    5.13    0.72
   1   3   2    6.47    0.58
   1  -3   2    4.82    0.59
   1  -3   3   42.65    2.10
  -1   3  -3   39.50    2.11
  -1   3  -3   41.86    2.25
   1  -3   3   39.42    2.02
   1   3   3   38.95    2.10
   1   3   3   40.35    2.40
  -1  -3  -3   35.52    2.08
   1   3   4   29.09    2.01
  -1   3  -4   31.52    1.77
   1  -3   4   32.26    1.81
   1  -3   4   30.44    1.55
   1  -3   4   33.35    1.79
   1   3   4   23.78    1.72
  -1  -3  -4   26.51    1.72
  -1   3  -5   29.97    1.86
  -1  -3  -5   31.31    1.85
   1  -3   5   29.42    1.84
   1   3   5   23.84    2.05
   1  -3   5   29.74    1.77
   1   3   5   28.52    1.85
   1   3   6  203.93    9.21
  -1  -3  -6  200.83    9.21
   1   3   6  196.03    9.40
  -1   3  -6  191.17    9.10
   1  -3   6  171.03    9.13
   1  -3   6  192.18    9.02
  -1   3  -6  180.54    9.17
   1   3   7   22.24    1.86
  -1   3  -7   24.12    1.79
   1   3   7   24.08    2.00
  -1   3  -7   24.11    1.84
   1  -3   7   22.92    1.57
  -1  -3  -7   23.37    1.83
   1  -3   7   29.41    1.96
  -1   3  -7   21.38    1.74
   1  -3   8    2.01    1.19
   1   3   8    1.16    1.15
  -1  -3  -8    0.80    1.06
  -1   3  -8    2.02    1.02
   1   3   8    1.17    1.29
  -1   3  -8    0.50    0.99
  -1   3  -8    1.12    1.11
  -1  -3  -9    4.73    1.20
  -1   3  -9    4.92    1.12
   1   3   9    4.88    1.17
   1  -3   9    6.55    1.26
  -1   3  -9    3.00    1.21
  -1   3  -9    5.08    1.13
   1   3   9    4.53    1.26
   1   3  10    5.64    1.38
  -1   3 -10    6.72    1.20
  -1  -3 -10    5.43    1.32
   1  -3  10    8.33    1.49
  -1   3 -10    9.87    1.30
  -1   3 -10    8.84    1.38
  -1   3 -11   60.89    3.30
  -1   3 -11   50.78    3.53
  -1  -3 -11   58.08    3.55
  -1   3 -11   57.94    3.25
   1  -3  11   56.82    3.57
   1   3  11   54.27    3.57
  -1   3 -12    1.82    1.12
  -1   3 -12    1.66    1.10
   1   3  12   -0.14    1.33
  -1  -3 -12    0.45    1.18
   1  -3  12    1.13    1.39
  -1   3 -12    1.51    1.39
   1  -3  13    5.96    1.57
  -1   3 -13    6.33    1.34
  -1   3 -13    5.74    1.52
  -1   3 -13    7.48    1.37
  -1  -3 -13    4.50    1.57
   1   3  13    6.32    1.65
  -1   3 -14   76.47    4.30
  -1   3 -14   76.54    4.79
   1  -3  14   76.28    4.70
   1   3  14   74.05    4.68
  -1  -3 -14   76.79    4.74
  -1   3 -14   77.44    4.27
  -1   3 -15   13.36    2.18
   1  -3  15   12.64    2.18
   1   3  15   12.66    2.13
  -1  -3 -15   11.44    2.11
  -1   3 -15   12.51    1.78
   1   3  15   13.76    2.24
  -1   3 -15   15.77    1.78
  -1   3 -16   12.33    1.72
  -1   3 -16    8.79    1.74
   1   3  16    9.93    2.11
  -1  -3 -16    6.98    2.13
  -1   3 -16   12.41    2.13
   1  -3  16    5.41    2.07
   1   3  16    5.05    1.82
   1   3  17  147.48    8.37
  -1  -3 -17  148.92    8.45
   1   3  17  154.17    8.43
  -1   3 -17  158.78    8.56
   1  -3  17  169.03    8.55
  -1   3 -17  151.90    7.85
  -1   3 -17  150.15    7.92
   1   3  18   10.42    2.36
  -1   3 -18    7.03    1.86
  -1   3 -18   14.44    1.88
  -1  -3 -18   10.49    2.35
   1   3  18   11.27    2.23
   1  -3  18    9.95    2.26
  -1   3 -18    5.54    2.21
  -1   3 -19   48.65    4.07
   1  -3  19   50.40    3.96
  -1   3 -19   42.88    3.29
  -1  -3 -19   53.88    4.02
  -1   3 -19   47.22    3.26
   1   3  19   42.93    3.78
   1   3  19   46.78    3.89
   1   3  20    9.66    2.45
  -1   3 -20    6.06    1.93
  -1   3 -20    7.80    2.46
  -1  -3 -20    8.70    2.63
  -1   3 -20   10.61    1.94
  -1   3 -21   17.21    3.02
  -1  -3 -21   19.33    3.04
  -1   3 -21   16.77    2.37
   1   3  21   22.70    2.95
  -1   3 -21   21.03    2.43
   1  -3  22   14.10    1.98
  -1   3 -22   12.44    2.28
  -1   3 -22   15.23    2.30
   1   3  22   17.38    2.86
  -1   3 -23   -2.00    2.10
  -1   3 -23    0.49    2.16
   1   3  23    0.74    2.36
  -1   3 -24   14.29    2.59
   1   3  24   13.14    2.95
  -1   3 -25    7.41    2.48
   1   3  25    3.88    2.77
  -1   4  24    2.47    2.74
   1   4 -24   -1.74    2.59
   1   4 -23    2.06    2.33
   1   4 -23    5.20    2.67
  -1   4  23    7.68    2.62
   1   4 -23    4.67    2.09
   1  -4 -23    4.55    3.00
   1   4 -22   -1.80    2.28
   1   4 -22   -1.29    2.06
   1  -4 -22   -2.18    2.71
  -1   4  22    1.54    2.45
   1   4 -22    0.28    2.45
   1  -4 -21   -3.13    2.55
   1   4 -21    0.42    1.98
   1   4 -21   -0.17    2.06
   1   4 -21   -2.66    2.54
  -1   4  21   -1.98    2.32
   1  -4 -20    3.74    2.36
   1   4 -20   -0.25    2.35
   1   4 -20   -1.17    2.10
   1   4 -20    3.01    1.80
   1   4 -19    5.31    1.87
  -1  -4  19    3.68    2.23
  -1   4  19    1.51    1.98
   1   4 -19    5.44    1.97
  -1  -4  18   23.59    2.91
   1   4 -18   25.80    2.66
   1   4 -18   25.21    2.45
  -1   4  18   31.03    3.04
  -1   4  17   59.16    4.33
  -1  -4  17   60.29    4.22
   1   4 -17   61.96    4.04
   1   4 -17   65.36    3.91
   1   4 -16    5.88    1.78
  -1  -4  16    3.62    1.93
  -1   4  16    6.16    1.94
   1   4 -16    7.79    1.71
   1   4 -15   19.66    2.03
  -1  -4  15   15.14    2.29
   1   4 -15   16.98    2.05
  -1   4  15   14.31    2.25
  -1   4  14   76.78    4.81
   1   4 -14   77.82    4.47
  -1   4  14   80.75    4.83
  -1  -4  14   77.04    4.78
   1   4 -14   81.70    4.60
   1   4 -13   29.84    2.42
   1   4 -13   34.83    2.39
  -1  -4  13   28.58    2.58
   1   4 -12    0.80    1.36
   1   4 -12    0.92    1.21
  -1   4  12    0.42    1.40
  -1  -4  12    1.53    1.37
   1   4 -11    1.96    1.26
   1   4 -11    2.95    1.26
  -1  -4  11    1.41    1.23
  -1   4  11    1.27    1.28
   1  -4 -10   40.83    2.17
  -1  -4  10   41.20    2.81
   1   4 -10   46.67    2.78
   1   4 -10   44.50    2.76
  -1   4  10   48.16    2.90
  -1   4   9   14.60    1.53
  -1  -4   9   10.24    1.29
   1  -4  -9   12.10    0.85
   1   4  -9   12.58    1.46
  -1  -4   9   11.87    1.54
   1   4  -9    9.78    1.46
   1   4  -8  269.25   13.22
  -1   4   8  284.65   13.24
  -1  -4   8  291.48   13.26
  -1  -4   8  265.76   13.07
   1   4  -8  274.75   13.19
  -1  -4   7  844.00   39.93
  -1  -4   7  865.53   40.00
   1   4  -7  880.07   40.04
  -1  -4   7  865.52   40.00
  -1   4   7  879.55   40.01
  -1  -4   6  673.55   32.83
  -1   4   6  736.95   32.87
  -1  -4   6  725.85   32.91
  -1  -4   5  299.10   14.89
   1   4  -5  321.47   14.91
  -1   4   5  324.53   14.92
   1  -4  -5  322.80   14.89
   1  -4  -5  329.41   14.91
  -1  -4   5  312.70   15.00
  -1  -4   4  983.42   44.69
   1  -4  -4  989.46   44.69
   1   4  -4  923.97   44.68
  -1  -4   4 1010.34   44.87
   1  -4  -4  943.64   44.74
  -1   4   4 1004.72   44.69
  -1  -4   3   27.36    1.78
   1  -4  -3   39.70    2.05
   1   4  -3   28.48    1.78
  -1  -4   3   25.75    2.00
  -1  -4   3   26.28    2.04
   1  -4  -2  461.83   20.53
   1   4  -2  441.27   20.28
  -1  -4   2  436.96   20.56
  -1   4   2  448.81   20.67
   1  -4  -2  449.03   20.28
  -1   4   2  439.12   20.28
  -1  -4   2  430.55   20.28
  -1  -4   2  435.44   20.60
  -1  -4   1  556.50   26.34
  -1   4   1  621.27   26.41
  -1  -4   1  535.76   26.32
  -1   4   0  593.39   26.11
   1   4   0  546.90   26.16
  -1  -4   0  522.22   26.12
  -1   4   0  587.85   26.11
  -1   4  -1  141.42    7.18
   1   4   1  151.25    6.84
  -1  -4  -1  154.94    7.29
  -1   4  -1  135.68    7.09
  -1   4  -2  529.82   25.81
  -1   4  -2  582.37   25.98
  -1  -4  -2  546.15   26.19
   1  -4   2  576.79   25.80
  -1  -4  -2  572.23   25.81
  -1   4  -2  573.63   26.09
   1   4   2  561.66   25.81
   1   4   3  282.77   13.01
   1  -4   3  276.77   12.99
  -1   4  -3  292.31   13.27
   1  -4   3  267.49   13.04
  -1   4  -3  271.83   13.02
   1  -4   3  276.96   13.23
  -1  -4  -3  296.71   13.03
  -1   4  -4   31.60    1.83
   1  -4   4   29.10    1.73
   1  -4   4   28.13    1.79
  -1   4  -4   30.48    2.09
   1  -4   4   28.91    2.05
   1   4   4   33.68    1.84
  -1  -4  -4   35.02    1.87
   1  -4   5  968.04   45.44
   1  -4   5  962.98   45.65
  -1   4  -5  985.34   45.64
   1  -4   5 1003.30   45.61
   1   4   5  990.55   45.94
  -1  -4  -5 1074.23   45.67
   1   4   5  986.11   45.62
   1  -4   6  115.32    6.25
   1  -4   6  120.53    6.01
   1   4   6  140.53    6.35
  -1  -4  -6  135.84    6.35
  -1   4  -6  127.48    6.32
   1  -4   6  125.82    6.27
   1   4   6  140.06    6.67
   1  -4   7   67.56    3.75
   1   4   7   68.87    3.77
  -1   4  -7   65.82    3.81
   1   4   7   70.24    4.06
   1  -4   7   71.25    3.70
  -1  -4  -7   73.59    3.83
  -1   4  -8   34.53    2.25
  -1   4  -8   29.71    2.15
   1  -4   8   30.13    2.18
   1  -4   8   32.96    2.03
  -1  -4  -8   29.88    2.18
   1   4   8   28.27    2.14
   1   4   8   32.27    2.46
  -1   4  -9   34.97    2.28
  -1   4  -9   29.45    2.22
   1  -4   9   26.20    2.27
   1   4   9   36.63    2.60
  -1   4  -9   29.84    2.31
   1  -4   9   33.48    2.07
   1   4   9   37.28    2.40
  -1  -4  -9   39.12    2.43
   1   4  10  352.24   17.42
   1  -4  10  365.25   17.25
   1   4  10  356.62   17.24
  -1   4 -10  373.14   17.11
  -1   4 -10  346.11   17.07
  -1   4 -10  375.31   17.32
  -1  -4 -10  360.00   17.27
  -1   4 -11   12.96    1.56
   1   4  11   13.47    1.86
  -1   4 -11   16.13    1.64
  -1  -4 -11   14.20    1.72
  -1   4 -11   15.71    1.83
   1   4  11    9.19    1.60
   1  -4  11   13.10    1.69
   1  -4  12  297.90   13.77
   1   4  12  267.80   13.69
  -1   4 -12  272.12   13.72
   1   4  12  275.94   13.86
  -1  -4 -12  243.84   13.63
  -1   4 -12  301.50   13.51
  -1   4 -12  292.20   13.50
  -1   4 -13    8.57    1.55
  -1   4 -13    8.37    1.73
   1  -4  13    6.96    1.76
  -1  -4 -13    6.61    1.65
  -1   4 -13   11.00    1.57
   1   4  13    9.72    1.71
   1   4  13    5.84    1.64
   1  -4  14   65.58    4.26
   1   4  14   74.34    4.28
   1   4  14   60.96    4.32
  -1   4 -14   68.57    3.93
  -1  -4 -14   58.15    4.13
  -1   4 -14   67.35    3.94
  -1   4 -14   63.34    4.26
   1   4  15    9.76    2.04
  -1   4 -15    9.74    1.79
  -1  -4 -15   10.22    2.07
  -1   4 -15    8.11    1.81
   1  -4  15    9.87    2.11
  -1   4 -15   10.97    2.09
   1   4  15   10.75    2.04
   1  -4  16   16.91    2.30
   1   4  16   19.62    2.48
  -1   4 -16   12.56    2.29
  -1   4 -16   17.04    2.13
  -1  -4 -16   16.32    2.41
   1   4  16   17.53    2.39
  -1   4 -16   16.43    2.02
  -1   4 -17   33.98    2.94
  -1  -4 -17   36.37    3.29
   1   4  17   37.15    3.32
   1  -4  17   40.16    3.35
  -1   4 -17   42.91    3.46
  -1   4 -17   34.36    2.81
   1   4  17   37.18    3.27
  -1  -4 -18   41.57    3.58
   1   4  18   40.57    3.56
  -1   4 -18   40.93    3.05
   1  -4  18   33.56    3.35
   1   4  18   39.47    3.38
  -1   4 -18   38.39    3.05
  -1   4 -18   44.44    3.71
  -1   4 -19   19.09    2.44
  -1  -4 -19   20.99    2.94
  -1   4 -19   18.99    2.34
  -1   4 -19   24.81    2.92
   1   4  19   21.01    2.85
  -1   4 -20   76.66    4.81
  -1   4 -20   75.86    5.37
   1   4  20   75.75    5.25
  -1   4 -20   78.04    4.68
  -1   4 -21    1.62    1.95
   1   4  21   -1.97    2.38
  -1   4 -21    0.16    1.99
   1   4  22   35.06    3.56
  -1   4 -22   31.19    3.16
  -1   4 -22   39.96    3.25
  -1   4 -23   39.86    3.64
   1   4  23   54.26    4.36
  -1   4 -24   17.85    2.81
   1   4  24   24.19    3.50
  -1   4 -25    1.30    2.39
   1   5 -24    5.31    2.56
   1   5 -23   -2.98    2.42
   1   5 -23    1.71    2.76
   1  -5 -23    0.84    2.83
  -1   5  23    1.41    2.85
   1   5 -22   11.76    2.99
   1   5 -22    9.97    2.31
   1   5 -22    7.13    2.45
   1  -5 -22    3.78    2.63
  -1   5  22    8.19    2.72
   1  -5 -21    5.69    2.61
   1   5 -21    3.36    2.26
  -1   5  21    4.73    2.67
   1   5 -21    2.75    2.07
   1   5 -21    8.87    2.73
   1  -5 -20   14.49    2.72
   1   5 -20   14.68    2.38
  -1   5  20   15.17    2.79
   1   5 -20   13.17    2.46
   1   5 -20   15.18    2.82
  -1   5  19    1.46    2.19
   1  -5 -19   -0.23    2.13
   1   5 -19   -0.15    1.84
   1   5 -19   -2.09    2.14
  -1  -5  19    0.64    2.22
   1   5 -19    1.42    2.14
   1   5 -18    0.22    2.15
  -1   5  18    0.24    2.08
   1   5 -18   -0.14    1.80
   1   5 -18   -1.34    1.96
   1  -5 -18    2.66    2.14
  -1  -5  18    1.01    2.00
  -1   5  18   -0.20    2.17
  -1  -5  17    6.77    2.07
   1   5 -17   10.96    2.07
   1  -5 -17    9.65    2.39
  -1   5  17    8.99    2.25
   1   5 -17   11.43    1.96
  -1  -5  16   59.98    4.12
   1   5 -16   58.20    3.92
   1   5 -16   55.29    3.71
  -1   5  16   55.39    4.07
  -1  -5  15    8.60    2.01
   1   5 -15    9.49    1.94
  -1   5  15    8.78    2.00
   1   5 -15   14.86    2.01
   1   5 -14   -0.37    1.61
   1   5 -14    1.00    1.67
  -1  -5  14    0.31    1.71
  -1   5  14    0.63    1.69
  -1  -5  13    2.05    1.57
   1   5 -13    3.15    1.61
  -1   5  13    1.16    1.56
   1   5 -13   -1.09    1.55
  -1   5  12    8.92    1.63
   1   5 -12    8.24    1.72
   1   5 -12    8.85    1.65
  -1   5  12    8.35    1.69
   1  -5 -11   20.10    1.24
   1   5 -11   22.48    2.06
   1   5 -11   21.53    2.10
  -1  -5  11   22.34    2.07
  -1   5  11   24.47    2.09
  -1  -5  10    2.76    1.19
   1  -5 -10    2.90    0.55
  -1   5  10    2.94    1.17
   1   5 -10    1.42    1.22
  -1  -5  10    3.43    1.13
  -1   5   9  459.83   21.36
  -1  -5   9  443.73   21.23
   1   5  -9  464.44   21.38
  -1  -5   9  447.83   21.35
  -1  -5   8   36.08    2.63
  -1   5   8   50.41    2.72
   1  -5  -8   52.90    2.77
  -1  -5   8   37.52    2.58
   1   5  -8   37.47    2.74
  -1  -5   7  530.69   25.02
  -1  -5   7  514.63   24.95
  -1  -5   7  530.16   24.92
   1   5  -7  545.63   24.93
   1   5  -7  537.35   25.06
  -1   5   7  532.60   24.91
   1  -5  -7  554.40   24.94
  -1   5   6  301.00   14.19
  -1  -5   6  302.31   14.35
   1   5  -6  287.98   14.18
  -1  -5   6  294.26   14.32
   1  -5  -6  311.19   14.21
  -1  -5   6  312.36   14.21
   1  -5  -6  300.55   14.21
  -1  -5   5  309.57   14.93
  -1  -5   5  329.03   14.84
  -1   5   5  315.71   14.72
   1   5  -5  328.00   14.72
  -1  -5   5  309.04   14.71
   1  -5  -5  299.27   14.78
   1  -5  -5  310.09   14.69
   1  -5  -4   10.12    1.28
   1  -5  -4   12.38    0.98
  -1  -5   4   11.20    1.40
  -1   5   4   12.97    1.02
  -1  -5   4    9.59    1.29
  -1  -5   4   11.91    1.02
   1   5  -4   11.34    0.99
  -1   5   3  613.75   29.06
  -1   5   3  619.25   28.57
   1  -5  -3  623.81   28.57
  -1  -5   3  657.65   28.99
  -1  -5   3  598.77   28.57
   1  -5  -3  594.18   28.83
  -1  -5   3  637.18   28.89
   1   5  -3  647.17   28.58
  -1  -5   2    5.01    1.18
  -1   5   2    7.72    1.28
  -1   5   2    5.95    0.52
  -1   5   2    5.93    0.52
   1  -5  -2    7.16    1.18
  -1  -5   2    5.72    1.09
  -1   5   1  275.07   12.62
  -1  -5   1  258.71   12.58
   1  -5  -1  257.51   12.51
  -1  -5   0   13.78    1.47
   1   5   0   14.56    1.50
  -1   5   0   12.97    1.40
  -1  -5  -1  521.17   25.37
  -1   5  -1  562.04   25.32
   1   5   1  550.87   25.42
  -1   5  -1  538.85   25.24
   1   5   2   77.55    4.06
  -1   5  -2   66.36    3.89
   1   5   2   83.04    3.43
  -1   5  -2   64.68    3.41
  -1  -5  -2   75.36    3.42
  -1  -5  -2   69.39    3.90
   1  -5   2   65.81    3.38
   1  -5   3  115.89    6.38
   1  -5   3  127.62    6.25
   1   5   3  139.57    6.09
  -1   5  -3  137.22    6.49
  -1   5  -3  119.96    6.06
  -1  -5  -3  128.42    6.07
   1  -5   3  126.16    6.04
   1   5   4    0.70    0.68
  -1  -5  -4    2.88    0.71
  -1   5  -4    3.18    0.70
   1  -5   4    3.07    0.79
   1  -5   4    3.27    0.68
   1  -5   4    2.75    1.10
  -1   5  -4    2.31    1.22
   1  -5   5   98.01    4.61
   1   5   5   83.92    4.62
  -1  -5  -5   84.35    4.63
  -1   5  -5  100.42    4.70
   1  -5   5   95.64    4.64
   1  -5   5  100.02    4.91
   1  -5   6  364.66   16.49
   1  -5   6  334.86   16.31
  -1   5  -6  362.71   16.52
  -1  -5  -6  356.97   16.50
   1   5   6  341.39   16.48
   1  -5   6  361.63   16.60
   1  -5   7   56.55    3.24
  -1   5  -7   61.45    3.22
   1   5   7   55.23    3.56
   1  -5   7   58.76    2.90
   1   5   7   49.00    3.12
  -1  -5  -7   56.59    3.18
   1  -5   7   54.75    3.16
  -1  -5  -8   25.68    1.93
  -1   5  -8   26.48    1.96
   1  -5   8   25.54    1.53
  -1   5  -8   22.12    1.97
   1   5   8   31.50    2.42
   1  -5   8   28.93    1.99
   1  -5   8   22.33    1.81
   1   5   8   26.39    1.97
   1   5   9  123.73    7.22
  -1   5  -9  148.23    7.03
   1   5   9  132.39    6.92
  -1   5  -9  147.14    7.03
   1  -5   9  138.83    6.96
   1  -5   9  137.24    6.78
  -1  -5  -9  125.69    6.92
   1  -5  10   24.89    1.89
   1   5  10   23.97    2.42
  -1   5 -10   25.20    2.09
  -1  -5 -10   32.41    2.21
   1   5  10   29.77    2.21
   1  -5  10   22.07    2.06
  -1   5 -10   19.33    2.05
  -1   5 -11   88.78    4.81
   1   5  11   87.33    5.22
   1  -5  11   80.59    4.84
  -1   5 -11   79.37    4.89
  -1  -5 -11   96.62    4.99
   1   5  11   87.66    4.88
  -1   5 -12   16.99    1.86
  -1   5 -12   11.92    1.87
   1   5  12   13.80    1.83
   1  -5  12   14.40    1.88
   1   5  12   10.44    2.01
  -1  -5 -12   12.20    1.83
   1   5  13    7.41    1.92
  -1  -5 -13    8.45    1.84
   1  -5  13    9.66    1.87
   1   5  13    8.35    1.82
  -1   5 -13    5.65    1.82
  -1   5 -13   10.49    1.70
   1   5  14   32.77    2.95
  -1   5 -14   30.77    2.50
  -1   5 -14   27.43    2.67
   1   5  14   27.39    2.70
   1  -5  14   28.76    2.66
  -1   5 -14   25.82    2.45
  -1  -5 -14   26.19    2.69
   1   5  15   73.26    4.64
  -1  -5 -15   65.41    4.34
  -1   5 -15   60.19    4.28
   1  -5  15   66.44    4.28
  -1   5 -15   63.58    4.04
   1   5  15   65.83    4.29
  -1   5 -15   59.33    4.00
  -1   5 -16    6.91    2.13
  -1   5 -16    4.36    1.80
   1  -5  16    7.12    2.09
   1   5  16    5.09    2.02
  -1  -5 -16    8.25    2.13
  -1   5 -16    5.46    1.85
   1   5  16   10.14    2.23
  -1   5 -17   66.92    4.08
  -1   5 -17   58.16    4.04
  -1   5 -17   61.69    4.43
  -1  -5 -17   63.76    4.43
   1  -5  17   58.21    4.27
   1   5  17   60.94    4.38
   1   5  17   63.74    4.51
   1   5  18   21.81    2.83
   1   5  18   26.06    2.93
  -1  -5 -18   26.32    2.99
  -1   5 -18   22.82    2.90
   1  -5  18   23.90    2.88
  -1   5 -18   18.74    2.36
   1   5  19   52.06    4.26
  -1   5 -19   55.35    3.86
  -1   5 -19   55.65    3.89
   1   5  20    1.78    2.36
  -1   5 -20    1.72    2.00
  -1   5 -20    2.21    2.05
  -1   5 -21   22.97    2.86
   1   5  21   16.28    2.93
  -1   5 -22   -1.08    2.34
   1   5  22    1.08    2.68
  -1   5 -23   17.48    2.92
   1   5  23   22.20    3.39
  -1   5 -24   -0.76    2.56
   1   6 -23   -1.47    2.55
   1   6 -22    3.22    2.70
   1  -6 -22    7.77    2.74
   1   6 -22    2.25    2.51
   1   6 -21   12.78    2.96
  -1   6  21   20.04    3.22
   1  -6 -21    9.70    3.05
   1   6 -21   14.19    2.76
   1   6 -20    4.88    2.57
   1   6 -20    8.35    2.39
   1  -6 -20    3.90    2.43
  -1   6  20    7.04    2.80
   1   6 -19    4.46    2.12
  -1   6  19    2.61    2.32
   1  -6 -19    5.78    2.52
   1   6 -19    3.01    2.34
   1   6 -19    2.07    2.05
  -1  -6  18    8.37    2.32
  -1   6  18    2.01    2.17
   1  -6 -18    3.50    2.24
  -1   6  18    6.67    2.20
   1   6 -18    6.36    2.06
   1   6 -18    7.64    2.35
   1   6 -18    6.72    2.26
  -1   6  17   -1.67    2.07
   1   6 -17   -1.96    1.87
  -1   6  17   -0.24    2.11
   1  -6 -17   -0.41    2.09
  -1  -6  17   -2.27    2.10
   1   6 -17    1.23    2.06
  -1   6  16    7.90    2.07
  -1   6  16   10.67    2.49
   1   6 -16    3.86    2.04
   1   6 -16    6.47    1.95
   1  -6 -16    7.34    2.10
  -1  -6  16    3.21    1.97
   1  -6 -15    1.63    1.83
  -1   6  15    2.45    1.88
   1   6 -15    0.90    1.82
  -1   6  15    3.30    1.79
  -1  -6  15    5.06    1.96
   1   6 -15    3.86    1.88
  -1   6  14   72.43    4.40
   1   6 -14   69.57    4.38
  -1   6  14   64.50    4.69
   1  -6 -14   71.09    4.48
  -1  -6  14   70.16    4.38
   1   6 -14   68.30    4.25
  -1   6  13    3.47    1.58
   1   6 -13    5.53    1.76
  -1   6  13    6.79    2.01
   1  -6 -13    3.73    1.69
   1   6 -13    3.25    1.53
  -1  -6  13    5.38    1.68
  -1   6  12   17.95    2.06
   1   6 -12   20.54    2.14
   1   6 -12   20.96    2.08
   1  -6 -12   24.78    2.25
  -1   6  12   20.29    2.49
  -1  -6  12   19.44    2.05
   1  -6 -12   18.10    1.18
  -1  -6  11   20.25    1.80
  -1  -6  11   18.36    1.88
   1   6 -11   17.30    2.03
   1   6 -11   14.64    1.77
  -1   6  11   15.52    1.83
   1  -6 -11   17.21    1.11
  -1   6  11   13.38    2.09
   1  -6 -11   13.45    1.75
   1  -6 -10   32.76    2.39
  -1   6  10   29.52    2.32
   1   6 -10   34.81    2.58
  -1  -6  10   28.45    2.30
   1   6 -10   33.78    2.41
  -1  -6  10   30.82    2.35
  -1   6  10   30.77    2.75
   1  -6  -9   28.99    2.22
   1   6  -9   30.45    2.50
  -1  -6   9   30.16    2.25
  -1  -6   9   34.34    2.38
   1   6  -9   33.78    2.32
   1  -6  -9   30.14    2.13
  -1   6   9   33.13    2.25
  -1   6   8  254.10   11.62
  -1  -6   8  230.27   11.58
  -1  -6   8  228.95   11.68
   1  -6  -8  254.15   11.60
   1  -6  -8  249.25   11.64
   1   6  -8  228.32   11.58
   1   6  -8  245.23   11.82
  -1   6   7   20.76    1.63
  -1  -6   7   19.96    1.60
  -1  -6   7   20.83    1.93
   1   6  -7   19.02    1.58
  -1  -6   7   18.35    1.62
  -1  -6   7   23.85    1.92
   1  -6  -7   23.44    1.65
   1  -6  -7   21.73    1.70
   1  -6  -6  165.08    8.14
  -1  -6   6  180.38    8.35
  -1  -6   6  164.11    8.12
  -1  -6   6  166.39    8.30
   1   6  -6  167.67    8.01
  -1  -6   6  149.72    7.96
  -1   6   6  168.22    8.00
   1  -6  -6  172.90    8.02
   1  -6  -5   46.99    2.40
   1   6  -5   43.06    2.38
  -1   6   5   39.68    2.37
  -1  -6   5   41.93    2.84
  -1  -6   5   42.10    2.37
  -1  -6   5   41.57    2.80
  -1   6   5   44.23    3.01
   1  -6  -5   42.55    2.65
  -1  -6   5   49.05    2.70
  -1  -6   4  129.82    6.14
  -1   6   4  124.29    6.13
  -1  -6   4  123.18    6.46
   1  -6  -4  134.23    6.14
   1   6  -4  128.25    6.14
  -1   6   4  129.20    6.76
   1  -6  -4  126.45    6.46
  -1  -6   4  131.37    6.59
  -1  -6   3  112.49    5.45
   1  -6  -3  100.30    5.36
  -1   6   3  101.15    5.55
  -1  -6   3  103.18    4.91
  -1   6   3  103.02    4.90
  -1  -6   3  106.91    5.46
  -1   6   2    1.26    1.11
   1  -6  -2    1.09    1.08
  -1  -6   2    2.02    1.07
  -1  -6   1  128.13    6.50
  -1   6   1  133.21    6.54
   1  -6  -1  119.69    6.39
  -1  -6   0  405.35   18.56
   1  -6   0  378.35   18.41
  -1   6   0  392.83   18.49
  -1  -6  -1    3.34    1.10
  -1   6  -1    6.21    1.16
   1   6   1    4.06    1.23
  -1   6  -1    2.63    1.13
  -1  -6  -2  162.67    8.41
   1   6   2  173.95    8.60
  -1   6  -2  174.50    8.47
  -1  -6  -3   99.19    5.33
   1  -6   3  102.44    4.83
  -1   6  -3  103.65    5.39
   1   6   3  104.23    5.57
   1   6   3  101.28    4.85
   1   6   4  163.05    7.30
  -1   6  -4  156.46    7.75
   1  -6   4  156.29    7.69
  -1   6  -4  142.54    7.27
   1  -6   4  149.75    7.25
  -1  -6  -4  157.34    7.30
   1  -6   5   30.81    2.21
  -1  -6  -5   26.08    1.80
  -1   6  -5   32.54    1.85
   1   6   5   27.97    1.82
  -1   6  -5   36.55    2.34
   1  -6   5   34.15    1.95
   1  -6   5   31.30    1.85
   1  -6   6  115.25    5.78
  -1  -6  -6  113.22    5.84
  -1   6  -6  123.04    5.87
   1  -6   6  118.63    5.82
   1  -6   6  119.96    6.12
   1   6   6  118.87    5.84
   1  -6   7   56.85    3.01
   1  -6   7   54.45    2.82
  -1  -6  -7   45.69    2.96
   1   6   7   47.72    2.94
   1  -6   7   52.38    3.20
  -1   6  -7   58.25    3.05
  -1  -6  -8  133.23    6.81
   1  -6   8  132.34    6.48
   1   6   8  121.07    7.18
   1  -6   8  133.31    6.83
   1   6   8  138.37    6.78
  -1   6  -8  141.95    6.83
   1  -6   8  139.50    6.78
  -1   6  -9   12.44    1.53
   1  -6   9   13.83    1.58
   1   6   9   16.01    1.52
   1  -6   9   14.04    1.59
   1  -6   9   11.10    1.03
   1   6   9   12.13    1.98
  -1  -6  -9   15.00    1.57
  -1   6  -9   15.61    1.78
   1  -6  10    5.62    1.35
   1   6  10    7.85    1.79
  -1  -6 -10    8.08    1.46
  -1   6 -10    9.61    1.47
  -1   6 -10    4.75    1.59
   1  -6  10    8.90    0.90
   1   6  10    6.07    1.43
   1  -6  10    5.56    1.29
   1  -6  11    0.36    0.66
   1   6  11    0.87    1.29
  -1   6 -11   -0.40    1.34
   1  -6  11    1.19    1.29
  -1   6 -11   -2.58    1.72
  -1  -6 -11   -1.47    1.45
   1   6  11    0.19    1.69
   1  -6  11   -0.12    1.32
   1   6  12    2.23    1.76
  -1   6 -12    2.13    1.57
  -1   6 -12    4.69    1.57
   1   6  12    2.98    1.42
   1  -6  12    5.56    1.60
  -1  -6 -12    5.44    1.58
   1  -6  12    4.27    0.83
   1  -6  13   18.81    2.16
  -1   6 -13   15.41    2.09
  -1  -6 -13   13.49    2.10
   1   6  13   16.21    2.02
  -1   6 -13   13.82    2.04
   1   6  13   20.51    2.54
  -1   6 -14  179.54    8.68
   1  -6  14  177.63    8.77
   1   6  14  151.20    8.61
  -1   6 -14  177.55    8.85
  -1  -6 -14  158.81    8.78
   1   6  14  151.38    9.00
  -1   6 -15    8.05    1.99
  -1   6 -15    9.41    2.00
   1   6  15    3.69    1.79
   1  -6  15    7.28    1.91
   1   6  15    5.70    2.15
  -1  -6 -15    5.97    1.94
   1   6  16   72.01    4.96
  -1   6 -16   68.40    4.71
  -1   6 -16   75.82    4.57
   1  -6  16   67.43    4.65
   1   6  16   71.92    4.68
   1   6  17   18.64    2.78
  -1   6 -17   15.11    2.33
   1   6  17   21.57    2.71
   1  -6  17   11.63    2.43
   1  -6  18    1.61    2.15
  -1   6 -18    0.32    2.08
   1   6  18   -0.25    2.37
   1   6  18    0.99    2.20
   1   6  19    0.79    2.41
   1   6  20   -0.27    2.55
   1   6  21   10.00    2.86
  -1  -6 -22    2.71    2.74
   1   7 -22    1.05    2.70
   1  -7 -22    4.48    2.83
   1  -7 -21    1.51    2.55
   1   7 -21    3.76    2.75
   1  -7 -20    5.51    1.41
   1   7 -20    4.29    2.54
  -1   7  20    9.04    2.74
   1  -7 -20    5.29    2.70
   1  -7 -19   19.66    2.91
   1   7 -19   16.46    2.73
  -1   7  19   20.02    3.14
   1  -7 -19   17.50    1.87
  -1   7  18   25.84    3.27
   1   7 -18   22.06    2.90
  -1  -7  18   23.97    2.89
  -1   7  18   23.03    2.80
   1  -7 -18   21.35    1.93
   1  -7 -18   18.76    2.91
  -1   7  17   39.52    3.71
   1   7 -17   39.60    3.32
  -1  -7  17   44.31    3.39
  -1   7  17   30.91    3.13
   1   7 -17   31.85    3.09
   1  -7 -17   31.36    2.42
   1  -7 -17   37.39    3.27
   1  -7 -16    0.38    1.90
   1  -7 -16    2.33    1.31
  -1  -7  16    1.75    1.81
   1   7 -16   -2.23    1.87
   1   7 -16    2.42    2.01
  -1   7  16    2.76    2.18
  -1   7  16   -0.34    1.81
  -1   7  15    9.19    2.39
   1   7 -15    8.80    2.17
   1  -7 -15    7.29    1.45
   1   7 -15    9.55    2.08
  -1  -7  15    6.73    1.96
   1  -7 -15    9.22    2.08
  -1   7  15    7.32    1.92
  -1   7  14    2.23    1.62
   1  -7 -14    2.39    1.34
  -1   7  14    6.07    2.21
   1  -7 -14   -0.82    1.71
   1   7 -14    1.77    1.69
  -1  -7  14    2.14    1.76
   1   7 -14    1.38    1.84
   1  -7 -13    6.95    0.75
  -1   7  13    4.43    1.56
  -1   7  13    9.23    2.22
  -1  -7  13    5.97    1.68
   1   7 -13    7.91    1.91
   1  -7 -13    7.50    1.41
   1  -7 -13    9.13    1.85
   1   7 -13    7.83    1.70
   1  -7 -12   40.63    2.74
   1   7 -12   44.08    3.00
  -1   7  12   45.13    2.98
   1   7 -12   49.44    3.23
   1  -7 -12   40.17    3.03
  -1   7  12   44.16    3.59
  -1  -7  12   44.38    3.02
   1  -7 -12   38.62    2.20
  -1  -7  12   42.28    2.91
   1   7 -11   54.28    3.41
  -1  -7  11   56.78    3.45
   1  -7 -11   50.99    3.23
   1  -7 -11   45.26    3.33
  -1   7  11   49.48    3.36
   1   7 -11   59.90    3.65
  -1  -7  11   58.91    3.48
  -1  -7  11   56.83    3.18
  -1  -7  10   22.28    2.00
  -1  -7  10   25.26    1.93
   1   7 -10   26.35    2.47
  -1   7  10   28.82    2.09
   1  -7 -10   22.72    1.98
   1   7 -10   21.61    2.02
   1  -7 -10   23.69    2.04
  -1  -7  10   23.53    2.21
   1  -7  -9   16.74    1.65
   1   7  -9   13.29    2.00
  -1  -7   9   12.53    1.50
  -1  -7   9   16.77    1.61
   1   7  -9   15.97    1.58
  -1  -7   9   12.24    1.86
  -1   7   9   12.04    1.48
   1  -7  -9   17.69    1.63
   1   7  -8   15.46    1.57
  -1  -7   8   19.74    2.00
   1  -7  -8   18.76    1.79
   1   7  -8   20.53    2.17
   1  -7  -8   20.73    1.67
  -1  -7   8   22.39    2.07
  -1   7   8   19.31    1.63
  -1  -7   8   19.82    1.70
  -1  -7   8   21.02    1.67
  -1   7   7    1.38    1.52
  -1  -7   7    0.70    1.43
   1   7  -7    2.01    0.84
  -1  -7   7    2.00    1.29
  -1  -7   7    2.68    1.07
  -1   7   7    1.20    0.86
   1  -7  -7    1.18    0.88
  -1  -7   7    2.42    0.90
   1  -7  -7    1.40    1.12
  -1   7   6   66.38    3.48
   1  -7  -6   67.48    3.50
   1   7  -6   70.51    3.51
  -1  -7   6   66.36    3.96
  -1  -7   6   67.50    3.96
  -1  -7   6   67.01    3.79
  -1   7   6   61.12    4.13
  -1  -7   6   66.77    3.48
   1  -7  -6   63.63    3.81
  -1   7   5   45.82    3.19
  -1   7   5   44.98    2.42
  -1  -7   5   45.71    2.41
  -1  -7   5   41.35    2.79
   1  -7  -5   47.94    2.90
  -1  -7   5   44.87    2.97
   1  -7  -5   48.24    2.43
   1   7  -5   43.54    2.41
  -1  -7   5   44.69    3.06
   1   7  -4   18.38    1.16
   1  -7  -4   17.83    1.80
  -1  -7   4   19.96    1.78
  -1  -7   4   21.07    1.93
  -1   7   4   19.98    1.17
  -1  -7   4   21.51    1.18
  -1   7   4   17.76    1.94
  -1   7   3   13.09    1.68
   1  -7  -3   10.50    1.51
  -1  -7   3    8.02    1.47
  -1  -7   3    8.88    1.47
   1  -7  -2   -0.21    1.13
  -1   7   2   -0.93    1.09
  -1  -7   2    0.79    1.06
  -1   7   1    1.75    1.16
  -1  -7   1   -1.28    1.19
   1  -7  -1   -0.32    1.13
   1  -7   0   -0.96    1.14
  -1   7   0   -0.12    1.06
  -1   7  -1   25.81    1.97
   1   7   1   22.73    2.09
   1  -7   1   23.68    1.98
  -1  -7  -1   21.96    1.96
  -1   7  -2   50.59    3.22
   1   7   2   49.61    3.28
  -1  -7  -2   48.27    3.10
  -1  -7  -3   96.06    4.84
   1   7   3   97.92    5.06
  -1   7  -3  107.15    4.95
  -1   7  -4   22.08    1.29
   1   7   4   18.10    2.16
   1  -7   4   25.99    1.28
  -1  -7  -4   19.85    1.26
   1   7   4   18.20    1.25
  -1  -7  -4   16.78    1.83
  -1   7  -4   27.89    2.20
  -1   7  -5  267.48   12.82
   1  -7   5  266.02   12.75
   1   7   5  265.88   12.28
   1   7   5  278.28   13.10
  -1  -7  -5  254.20   12.27
   1  -7   5  254.23   12.25
  -1  -7  -5  274.40   12.77
   1  -7   6   52.28    2.87
  -1  -7  -6   57.67    3.35
   1   7   6   57.38    2.92
   1  -7   6   49.35    3.31
  -1   7  -6   45.29    3.34
   1  -7   7  122.39    6.59
   1  -7   7  128.06    6.26
   1  -7   7  120.96    6.28
   1   7   7  135.82    6.34
   1  -7   8   61.06    3.63
   1   7   8   63.54    3.37
   1  -7   8   55.05    3.14
   1  -7   8   59.39    3.33
  -1   7  -9    1.22    1.68
  -1   7  -9    0.83    1.14
   1   7   9    3.96    1.19
   1  -7   9    1.39    1.39
   1  -7   9    1.18    0.81
   1  -7   9    3.04    1.06
  -1   7 -10    3.62    1.31
  -1   7 -10    0.97    1.57
   1  -7  10    3.47    1.49
   1  -7  10    1.50    1.19
   1  -7  10    3.13    0.83
   1   7  10    2.24    1.71
   1   7  10    6.14    1.35
   1   7  11    2.14    1.30
   1  -7  11    2.80    1.48
  -1   7 -11    1.95    1.40
  -1   7 -11    0.43    1.68
   1  -7  11    2.61    1.37
   1   7  11    4.02    1.96
   1  -7  11    2.59    0.80
  -1   7 -12    3.83    1.88
   1  -7  12    4.87    1.49
   1   7  12    1.76    1.91
   1   7  12    2.08    1.46
   1  -7  12    2.89    0.74
   1  -7  12    1.04    1.52
   1   7  13   42.05    3.10
   1  -7  13   45.93    3.10
   1  -7  13   44.31    2.31
  -1   7 -13   41.60    3.25
   1   7  13   36.04    3.51
   1   7  14   19.14    2.26
   1  -7  14   18.10    1.21
   1   7  14   19.65    2.69
   1  -7  14   17.23    2.18
  -1   7 -14   19.55    2.42
   1   7  15   33.56    3.28
  -1   7 -15   33.48    2.95
   1   7  15   32.21    2.69
   1  -7  15   36.46    2.86
   1   7  16   24.99    2.52
  -1   7 -16   24.03    2.61
   1  -7  16   28.76    2.63
   1   7  16   23.74    3.01
   1   7  17    0.18    1.96
   1  -7  17   -0.37    2.01
   1   7  17    1.56    2.25
   1   7  18    0.27    2.39
   1   7  18    1.15    2.06
   1  -7  18    0.20    2.22
   1   7  19   26.77    3.46
   1   7  20    9.38    2.92
  -1  -7 -20   10.94    2.80
  -1   7 -21   -0.77    2.63
  -1  -7 -21   -0.25    2.52
  -1  -7 -22   11.64    3.04
  -1   7 -22   11.96    3.23
   1  -8 -22   12.51    3.04
   1   8 -22   10.83    2.94
   1  -8 -21    0.24    2.62
   1   8 -21   -0.48    2.59
   1   8 -20    1.60    2.51
   1  -8 -20    1.63    2.48
   1  -8 -19    6.99    1.55
   1  -8 -19    5.10    2.49
  -1   8  19   10.43    2.84
   1   8 -19    3.90    2.43
  -1   8  18    2.39    2.10
  -1  -8  18    2.49    2.12
   1  -8 -18    0.21    2.19
   1  -8 -18    2.92    1.48
   1   8 -18    3.07    2.19
  -1   8  18    3.66    2.59
  -1   8  17    8.19    2.72
   1   8 -17    6.53    2.19
  -1   8  17    8.02    2.18
  -1  -8  17    5.42    2.17
   1  -8 -17   10.27    2.34
   1  -8 -17    7.53    1.57
  -1  -8  16   17.34    2.43
   1   8 -16   18.64    2.38
   1  -8 -16   17.20    2.44
  -1   8  16   12.48    2.21
   1  -8 -16   17.01    1.87
  -1   8  16   16.91    2.78
   1   8 -15    5.16    1.95
   1  -8 -15    2.41    1.82
   1  -8 -15    7.48    1.55
  -1  -8  15    4.96    1.26
  -1   8  15    4.46    1.77
  -1  -8  15    2.71    1.81
   1   8 -15    7.37    2.26
  -1   8  15    3.33    2.23
  -1  -8  14   10.52    1.45
   1   8 -14   17.67    2.14
  -1  -8  14   13.90    2.06
   1  -8 -14   14.89    1.75
  -1   8  14   11.89    1.93
   1   8 -14   10.39    2.23
  -1   8  14   17.58    2.77
   1  -8 -14   14.96    2.12
  -1  -8  13   55.83    3.63
   1   8 -13   54.23    3.60
   1  -8 -13   55.53    2.79
   1   8 -13   57.67    3.95
  -1  -8  13   51.35    3.18
   1  -8 -13   58.68    3.47
  -1  -8  13   56.92    3.58
  -1   8  13   53.00    3.58
   1  -8 -13   50.42    3.61
  -1   8  12    4.63    1.50
   1   8 -12    0.48    1.88
  -1  -8  12    3.25    1.54
  -1  -8  12    4.27    1.20
  -1  -8  12    7.32    1.76
   1  -8 -12    3.58    1.44
   1   8 -12    2.31    1.38
   1  -8 -12    2.53    1.39
   1  -8 -11   30.03    2.36
  -1  -8  11   29.25    2.48
  -1  -8  11   29.01    2.14
  -1  -8  11   31.71    2.39
  -1   8  11   27.05    2.26
   1   8 -11   25.55    2.77
   1   8 -11   30.63    2.35
   1  -8 -11   33.10    2.44
   1   8 -10   13.05    2.03
  -1  -8  10   10.70    1.80
   1  -8 -10   13.35    1.75
  -1  -8  10    8.40    1.48
   1  -8 -10   11.51    1.66
   1   8 -10    5.43    1.43
  -1   8  10   10.98    1.49
  -1  -8  10    9.74    1.48
  -1   8   9  105.61    6.21
  -1  -8   9   99.70    5.45
  -1  -8   9  104.60    5.42
   1   8  -9   98.96    5.86
   1  -8  -9  116.22    5.51
   1  -8  -9  110.01    5.61
   1   8  -9   98.36    5.38
  -1  -8   9  104.84    5.77
  -1   8   9  101.21    5.39
   1   8  -8   11.79    1.40
  -1  -8   8   14.94    1.66
  -1  -8   8   12.29    1.40
  -1  -8   8   14.70    2.02
  -1   8   8   20.89    2.51
  -1  -8   8   14.23    2.05
   1  -8  -8   14.77    1.84
   1  -8  -8   17.63    1.50
  -1   8   8   16.20    1.41
   1  -8  -7  144.04    7.65
  -1  -8   7  163.61    7.93
  -1  -8   7  159.64    7.62
   1  -8  -7  147.87    7.29
  -1  -8   7  152.24    7.28
   1   8  -7  160.74    7.31
  -1  -8   7  144.94    7.80
  -1   8   7  135.88    7.24
  -1   8   7  148.84    8.13
  -1   8   6    4.89    0.82
   1   8  -6    3.30    0.80
  -1  -8   6    2.73    1.54
  -1  -8   6    4.25    0.80
   1  -8  -6    3.17    1.43
  -1  -8   6    1.72    1.65
   1  -8  -6    5.76    0.86
  -1  -8   6    4.25    1.30
  -1   8   6    6.90    1.72
  -1   8   5   20.91    1.18
  -1  -8   5   18.18    2.07
  -1   8   5   18.15    2.22
   1  -8  -5   17.88    1.95
  -1  -8   5   17.41    1.15
  -1  -8   5   15.15    2.05
  -1  -8   5   20.18    1.86
  -1  -8   4  110.57    6.02
  -1  -8   4  111.29    5.88
  -1   8   4  111.92    6.18
   1  -8  -4  107.47    5.87
  -1   8   3   35.75    2.74
  -1  -8   3   26.85    2.33
   1  -8  -3   32.93    2.48
  -1  -8   2   16.61    1.85
   1  -8  -2   13.98    1.72
  -1   8   2   15.03    1.90
  -1   8   1  180.21    8.97
   1  -8  -1  170.10    8.80
  -1  -8   0   26.68    2.31
  -1   8   0   26.43    2.28
   1  -8   0   25.96    2.23
   1  -8   1   26.06    2.32
  -1  -8  -1   27.41    2.36
  -1  -8  -2   30.56    2.53
   1   8   2   30.76    2.58
   1   8   3    5.61    1.65
  -1  -8  -3    4.92    1.45
  -1   8  -4   13.98    1.90
   1   8   4   11.26    0.72
   1   8   4   13.86    1.99
  -1  -8  -4   13.59    1.71
   1  -8   5    9.05    1.78
   1   8   5   12.47    2.00
  -1  -8  -5    9.66    1.68
  -1   8  -5   12.97    1.95
   1  -8   5   11.41    0.88
  -1   8  -5   10.37    0.90
  -1  -8  -5   12.80    0.93
   1   8   5   10.39    0.91
   1   8   6   24.09    2.60
   1  -8   6   21.28    1.55
  -1  -8  -6   22.42    2.20
  -1   8  -6   23.37    1.58
  -1  -8  -6   26.34    1.62
   1  -8   6   26.59    2.40
  -1   8  -6   25.87    2.42
   1   8   6   25.74    1.60
  -1  -8  -7  132.22    6.39
   1   8   7  135.05    7.28
   1   8   7  126.03    6.35
  -1   8  -7  130.86    6.36
  -1  -8  -7  125.80    6.80
   1  -8   7  121.84    6.82
   1  -8   7  130.08    6.34
   1  -8   8   22.69    1.69
  -1  -8  -8   19.81    2.12
  -1  -8  -8   23.89    1.77
  -1   8  -8   18.97    1.67
   1   8   8   20.76    1.66
   1  -8   8   16.09    2.18
  -1  -8  -9    1.55    1.46
   1  -8   9    2.07    1.64
  -1  -8  -9    0.58    1.17
   1  -8   9   -0.45    1.10
   1   8   9   -1.46    1.16
   1  -8  10    4.36    1.27
   1  -8  10    7.11    1.64
  -1   8 -10    6.75    1.82
  -1  -8 -10    7.76    1.50
   1   8  10    5.96    1.33
   1   8  11    3.40    1.41
   1  -8  11    1.86    1.58
  -1   8 -11    2.99    1.78
   1  -8  11    2.49    1.41
   1   8  12   17.15    2.70
  -1   8 -12   14.34    2.22
   1  -8  12   15.49    1.95
   1   8  12   12.81    1.79
   1   8  13   38.08    2.91
   1   8  13   39.30    3.63
  -1   8 -13   42.83    3.37
   1  -8  13   45.90    3.00
   1  -8  13   37.39    2.91
   1   8  14   18.76    2.90
  -1   8 -14   15.44    2.38
   1   8  14   15.96    2.10
   1  -8  14   17.39    2.13
  -1  -8 -14   16.03    2.27
  -1  -8 -15    2.65    2.05
   1   8  15    2.48    1.70
   1   8  15    7.06    2.45
   1  -8  15    3.64    1.88
  -1  -8 -16   16.42    2.47
   1   8  16   12.06    2.15
   1   8  16    8.35    2.69
   1  -8  16   15.24    2.24
   1   8  17    0.87    1.98
   1   8  17   -0.55    2.33
  -1  -8 -17    0.40    2.17
  -1   8 -17    2.77    2.15
   1  -8  17    1.08    2.09
   1   8  18    1.66    2.11
  -1   8 -18   -0.63    2.20
   1  -8  18    0.57    2.13
   1   8  18   -0.86    2.63
  -1  -8 -18   -0.85    2.28
   1   8  19    2.05    2.61
  -1   8 -19    0.66    2.35
  -1  -8 -19    3.36    2.38
  -1  -8 -20   12.29    2.83
  -1   8 -20    7.93    2.67
  -1   8 -21   -1.22    2.81
  -1  -8 -21   -0.50    2.88
   1   9 -21    2.05    2.52
   1   9 -20    2.38    2.42
   1  -9 -20   -1.57    2.74
   1  -9 -19   -0.21    2.37
   1   9 -19   -1.02    2.23
   1  -9 -18    6.43    2.37
   1   9 -18    7.51    2.28
   1  -9 -18    2.95    1.60
  -1   9  18    1.22    2.12
   1  -9 -17    0.77    1.54
  -1   9  17   -1.64    2.05
  -1   9  17   -0.29    2.53
   1   9 -17    1.81    2.03
   1  -9 -17   -1.32    2.16
   1   9 -16   26.24    2.69
  -1   9  16   18.53    3.11
   1  -9 -16   23.84    2.66
  -1   9  16   22.25    2.57
  -1  -9  16   26.78    2.70
   1  -9 -16   27.09    2.29
  -1   9  15    0.27    2.26
   1  -9 -15    1.05    1.57
   1  -9 -15    3.61    1.85
   1   9 -15    2.80    1.73
  -1  -9  15    2.11    1.75
  -1   9  15    0.14    1.59
  -1   9  14   46.18    3.30
  -1  -9  14   55.54    3.45
   1   9 -14   44.05    3.33
   1  -9 -14   48.23    3.28
   1  -9 -14   50.47    3.50
  -1  -9  13   10.58    2.01
  -1  -9  13    8.40    1.45
   1   9 -13    9.97    1.77
  -1  -9  13    9.32    1.75
  -1   9  13    8.04    1.66
   1  -9 -13    8.15    1.76
   1  -9 -13    9.18    1.86
  -1  -9  12    3.47    1.70
   1   9 -12    1.19    1.40
   1  -9 -12    5.93    1.68
  -1  -9  12    0.84    1.24
   1  -9 -12    3.65    1.54
  -1   9  12    2.71    1.38
  -1  -9  12    3.13    1.52
  -1   9  11   48.63    4.05
  -1  -9  11   52.66    3.12
   1   9 -11   49.24    3.16
  -1  -9  11   48.50    3.14
  -1  -9  11   51.85    3.53
   1  -9 -11   52.37    3.23
   1  -9 -11   49.82    3.36
  -1   9  11   45.00    3.07
   1  -9 -10   -0.25    1.55
   1  -9 -10    1.55    1.25
  -1   9  10    2.42    1.19
  -1  -9  10    1.44    1.31
  -1  -9  10    4.41    1.77
  -1   9  10    2.31    2.14
   1   9 -10    1.60    1.21
  -1  -9  10    1.64    1.15
   1   9  -9   16.91    1.51
  -1   9   9   17.90    2.55
  -1   9   9   17.58    1.55
  -1  -9   9   17.21    1.79
   1  -9  -9   17.51    1.61
  -1  -9   9   15.16    2.31
  -1  -9   9   16.01    1.53
   1  -9  -9   17.62    2.07
  -1  -9   8   17.41    2.41
   1  -9  -8   19.22    2.16
  -1   9   8   17.96    1.47
  -1  -9   8   21.59    1.95
   1  -9  -8   21.82    1.59
  -1   9   8   18.36    2.61
  -1  -9   8   18.90    1.51
   1   9  -8   19.21    1.54
  -1   9   7    0.63    1.77
  -1  -9   7    0.62    1.64
   1  -9  -7    2.36    1.54
  -1  -9   7    1.06    0.76
   1  -9  -7    1.38    0.82
  -1  -9   7    1.02    1.83
  -1   9   7    0.84    0.75
   1   9  -7    1.72    0.79
  -1  -9   7    1.41    1.42
  -1  -9   6   26.03    1.47
  -1  -9   6   25.51    2.55
  -1   9   6   29.29    2.82
  -1   9   6   25.50    1.48
   1  -9  -6   22.14    2.37
  -1  -9   6   29.49    2.30
  -1  -9   6   26.15    2.63
  -1  -9   5   10.62    1.79
   1  -9  -5   13.61    1.93
  -1  -9   5    9.73    2.03
  -1  -9   5   11.92    1.95
   1  -9  -4   79.02    4.84
  -1  -9   4   85.75    4.85
  -1   9   4   90.53    5.26
   1  -9  -3    8.19    1.71
  -1   9   3    7.19    1.94
  -1   9   2    0.34    1.67
   1  -9  -2    0.67    1.55
  -1   9   1   64.42    4.02
  -1  -9   1   56.01    3.84
   1  -9  -1   60.13    3.81
  -1  -9   0   63.77    4.13
   1  -9   0   65.71    4.07
  -1  -9  -1  226.40   11.22
   1  -9   1  219.85   11.11
  -1  -9  -2   67.77    4.17
   1  -9   2   62.85    4.10
   1   9   3  102.68    5.79
  -1  -9  -3   91.25    5.49
  -1  -9  -4    1.16    1.66
   1   9   4    0.20    1.85
  -1  -9  -5   12.89    1.99
   1  -9   5   15.39    2.26
   1   9   5   14.35    2.21
   1  -9   6   18.30    1.19
  -1   9  -6   16.90    1.23
  -1  -9  -6   20.78    2.30
   1   9   6   18.80    1.25
   1  -9   6   18.27    2.33
  -1  -9  -6   22.04    1.26
   1   9   6   15.46    2.55
  -1   9  -6   18.06    2.36
  -1  -9  -7   25.49    1.76
  -1  -9  -7   25.21    2.53
   1  -9   7   31.80    1.75
  -1   9  -7   29.36    1.79
   1  -9   7   29.78    2.67
  -1   9  -7   32.80    2.85
   1   9   7   23.86    2.85
   1   9   7   25.55    1.72
   1  -9   8    1.94    1.83
  -1   9  -8    2.51    0.98
  -1  -9  -8    1.92    0.97
   1   9   8    2.25    1.98
   1  -9   8    2.01    0.88
   1   9   8    1.79    0.94
  -1  -9  -8    3.01    1.71
   1   9   9   14.20    2.57
   1  -9   9   14.29    1.41
  -1  -9  -9   10.45    1.92
   1   9   9    9.71    1.41
  -1   9  -9   10.66    1.38
  -1  -9  -9   11.37    1.44
   1  -9   9   13.75    2.05
   1   9  10    5.21    1.32
  -1   9 -10    6.04    2.00
   1  -9  10    5.94    1.33
  -1  -9 -10   10.15    1.86
  -1   9 -10    6.34    1.33
   1  -9  10    6.76    1.81
  -1  -9 -10    7.16    1.41
  -1   9 -11   19.26    1.98
  -1  -9 -11   17.54    2.25
  -1   9 -11   24.34    2.58
   1   9  11   26.46    2.11
  -1  -9 -11   20.48    2.10
   1  -9  11   25.74    2.38
   1  -9  11   25.55    2.07
  -1  -9 -12    4.11    1.70
  -1   9 -12    4.67    1.52
   1  -9  12    6.24    1.55
   1   9  12    2.81    1.41
   1  -9  12    5.81    1.80
  -1  -9 -12    4.89    1.58
  -1   9 -13    4.49    1.59
  -1  -9 -13    7.48    1.89
   1   9  13    4.25    1.64
   1  -9  13    4.77    1.73
  -1  -9 -13    0.57    1.63
   1  -9  13    7.25    1.72
  -1  -9 -14    3.51    1.74
  -1  -9 -14    2.01    1.72
   1  -9  14    4.23    1.69
   1   9  14    3.20    1.68
   1   9  14    4.07    2.36
   1  -9  14    5.04    1.75
  -1   9 -14    3.28    1.73
  -1  -9 -15    8.34    1.95
   1  -9  15    9.28    2.02
  -1  -9 -15   11.56    2.19
   1   9  15   10.14    2.06
   1   9  15   16.19    2.79
  -1   9 -15   12.43    2.06
  -1  -9 -16    8.52    1.93
   1  -9  16    9.28    2.17
   1   9  16   11.18    2.73
  -1  -9 -16    6.84    2.18
  -1   9 -16   14.43    2.29
   1   9  16   10.64    2.12
   1   9  17   -1.76    2.51
  -1  -9 -17   -0.96    2.10
  -1   9 -17   -0.37    2.00
  -1  -9 -17    0.81    1.79
   1   9  17    0.34    1.98
  -1  -9 -18    8.39    2.00
  -1  -9 -18   11.30    2.54
  -1   9 -18    8.94    2.42
  -1  -9 -19   40.33    3.61
  -1  -9 -19   34.23    2.90
  -1   9 -20    6.03    2.69
  -1   9 -21    2.81    2.55
   1  10 -19   -0.78    2.56
   1  10 -18   17.11    2.74
   1 -10 -17    5.27    1.85
   1  10 -17    2.88    1.96
   1 -10 -16    4.60    1.84
  -1  10  16    4.64    1.88
   1  10 -16    5.97    1.93
   1 -10 -15   33.82    2.83
   1  10 -15   31.70    2.88
   1 -10 -15   41.71    3.09
  -1  10  15   34.30    2.80
   1 -10 -14   10.65    1.98
   1  10 -14    8.96    1.74
   1 -10 -14   14.36    2.01
  -1  10  14    9.58    1.75
   1 -10 -13    2.87    1.64
   1  10 -13    2.51    1.45
   1 -10 -13    1.07    1.71
  -1  10  13    5.75    2.50
  -1  10  13    3.76    1.49
   1  10 -12    5.38    1.47
  -1 -10  12    8.69    1.56
  -1  10  12    2.92    2.24
   1 -10 -12    6.17    1.54
  -1  10  12    5.33    1.48
   1 -10 -12    8.35    1.91
  -1 -10  11    2.73    1.39
   1  10 -11    1.66    1.22
   1 -10 -11   -0.42    1.69
  -1 -10  11    0.18    1.22
  -1  10  11    1.45    1.18
  -1  10  11    2.84    2.21
   1 -10 -11    1.54    1.36
   1 -10 -10   -0.32    1.15
  -1 -10  10    0.22    1.37
   1 -10 -10   -1.41    1.66
  -1  10  10   -0.92    1.14
  -1 -10  10   -0.15    1.08
   1  10 -10   -0.24    1.08
  -1  10  10   -1.75    2.15
  -1 -10   9    0.82    1.43
   1 -10  -9    0.88    0.95
  -1 -10   9    1.87    1.89
  -1  10   9    1.43    0.89
  -1  10   9    0.48    2.02
   1  10  -9    0.64    0.94
  -1 -10   9    1.16    0.93
   1 -10  -9   -0.99    1.73
  -1  10   8    1.53    0.77
   1 -10  -8    0.72    1.69
  -1 -10   8    0.64    0.77
  -1 -10   8    0.49    1.45
  -1  10   8    0.70    1.95
  -1 -10   8    0.95    1.97
  -1 -10   7    5.07    1.94
  -1  10   7    7.63    2.12
  -1 -10   7    4.17    2.18
   1 -10  -7    2.02    1.77
  -1  10   7    3.01    0.44
  -1 -10   6   64.65    4.34
  -1  10   6   70.95    4.66
   1 -10  -6   66.35    4.17
  -1 -10   6   58.59    4.23
  -1  10   5    8.16    2.14
   1 -10  -5    3.37    1.81
  -1 -10   5    6.45    2.17
  -1  10   4   88.05    5.45
   1 -10  -4   86.07    5.05
  -1 -10   4   83.57    5.29
  -1  10   3    1.75    1.87
   1 -10  -3    4.74    1.76
   1 -10  -2   26.50    2.56
  -1  10   2   25.51    2.75
  -1 -10   2   24.74    2.59
   1 -10  -1  189.77    9.87
  -1 -10   1  196.90    9.99
  -1 -10   0   14.93    2.24
   1 -10   0   21.44    2.33
   1 -10   1   13.90    2.07
  -1 -10  -1   12.30    2.09
  -1 -10  -2   18.49    2.40
   1 -10   2   16.12    2.22
  -1 -10  -3    2.60    1.86
   1 -10   3    2.25    1.86
   1  10   4   12.46    2.41
  -1 -10  -4    8.74    1.98
   1  10   5    2.45    1.97
   1 -10   5    4.36    2.07
  -1 -10  -5    2.74    1.90
  -1 -10  -6    7.35    1.97
   1  10   6    6.19    2.33
   1 -10   6    5.83    2.03
  -1 -10  -7    7.65    2.02
  -1  10  -7    7.91    0.79
   1  10   7    7.06    2.33
   1  10   7    9.02    0.78
   1 -10   7   11.20    2.07
   1 -10   7    6.84    0.64
   1 -10   8   17.78    1.35
  -1 -10  -8   22.51    2.46
  -1  10  -8   18.74    1.41
   1  10   8   15.25    2.71
   1 -10   8   16.49    2.38
  -1 -10  -8   20.74    1.42
   1  10   8   18.99    1.37
   1  10   9    5.59    1.09
   1 -10   9    5.06    1.06
  -1  10  -9    3.65    1.06
  -1 -10  -9    6.97    1.18
  -1 -10  -9    6.14    1.99
   1 -10   9    5.09    2.02
   1  10   9    7.49    2.39
  -1 -10 -10   47.26    2.93
   1 -10  10   47.52    3.54
   1 -10  10   47.77    2.87
  -1 -10 -10   49.43    3.55
   1  10  10   51.30    2.94
   1  10  10   44.59    4.09
  -1  10 -10   48.32    2.91
  -1 -10 -11    4.06    1.94
  -1  10 -11    0.10    1.20
   1 -10  11   -0.09    1.27
  -1 -10 -11    2.72    1.38
   1 -10  11    3.26    1.85
   1  10  11    2.53    1.24
   1  10  11    1.33    2.19
  -1 -10 -12   25.87    2.67
   1  10  12   23.73    2.18
  -1  10 -12   29.43    2.27
  -1 -10 -12   28.08    2.38
   1 -10  12   28.17    2.30
  -1  10 -13   -0.74    1.41
  -1 -10 -13   -0.92    1.79
  -1 -10 -13   -0.26    1.58
   1  10  13   -0.59    1.39
  -1  10 -14    0.14    1.59
   1  10  14   -0.39    1.54
  -1 -10 -14    0.28    1.63
  -1 -10 -14   -1.52    1.85
   1  10  15    3.84    2.73
  -1 -10 -15    1.86    1.89
   1  10  15    1.54    1.73
  -1  10 -15    0.89    1.70
  -1 -10 -15    3.00    1.91
   1  10  16    8.66    2.02
  -1  10 -16    4.51    1.92
  -1 -10 -16    7.97    2.08
  -1  10 -17   11.09    2.24
  -1 -10 -17    6.80    2.08
  -1 -10 -18   10.30    2.09
  -1  10 -18   10.00    2.36
  -1  10 -19    2.56    2.37
   1 -11 -16    8.42    1.97
   1 -11 -15    3.96    1.92
   1 -11 -14   10.11    2.05
   1  11 -14    9.39    1.68
   1  11 -13    3.01    1.39
   1 -11 -13    1.01    1.82
   1 -11 -12    3.82    1.89
  -1  11  12    2.53    2.47
   1  11 -12    1.04    1.24
  -1  11  12    2.98    1.18
   1  11 -11    1.36    1.08
  -1  11  11    2.18    2.26
  -1  11  11    3.64    1.09
   1 -11 -11    3.59    1.85
   1 -11 -10   -0.30    1.81
  -1  11  10    0.80    2.36
  -1  11  10    0.59    0.88
  -1  11   9    0.87    0.59
   1 -11  -9    1.85    1.82
  -1  11   9    0.26    2.29
   1 -11  -8    1.72    1.84
  -1  11   8   -0.50    2.21
   1 -11  -7   -0.79    1.85
  -1  11   7    1.21    2.04
  -1 -11   6    1.47    1.95
  -1  11   6    2.10    2.20
   1 -11  -6    1.74    1.87
  -1  11   5   52.21    4.05
   1 -11  -5   51.74    3.69
  -1  11   4    9.70    2.43
   1 -11  -4    1.92    1.90
   1 -11  -3   47.35    3.61
  -1  11   3   54.51    4.03
  -1 -11   2    6.05    2.10
   1 -11  -2    4.79    1.93
   1 -11  -1   16.62    2.36
  -1 -11   1   12.29    2.23
   1 -11   0   66.46    4.33
  -1 -11   0   64.09    4.35
  -1 -11  -1    0.35    1.94
   1 -11   1    1.70    1.84
  -1 -11  -2   -0.18    1.92
   1 -11   2    1.04    1.86
   1 -11   3   15.92    2.37
  -1 -11  -3    9.66    2.22
  -1 -11  -4   21.58    2.62
  -1 -11  -5   19.57    2.58
  -1 -11  -6   13.18    2.39
   1  11   6   19.83    2.98
  -1 -11  -7   14.15    2.44
   1  11   7   18.93    2.96
   1  11   8    1.05    2.37
  -1 -11  -8   -0.17    1.99
   1  11   9   69.21    3.42
   1  11   9   74.09    5.13
  -1 -11  -9   77.73    4.66
  -1  11  -9   64.90    3.43
  -1 -11 -10    1.87    2.07
   1  11  10    3.58    2.62
  -1  11 -10    3.02    1.03
   1  11  10    2.89    0.97
  -1 -11 -11   56.93    4.12
   1  11  11   61.96    4.70
  -1  11 -11   54.11    3.16
   1  11  11   53.71    3.13
  -1  11 -12   32.59    2.43
  -1 -11 -12   41.37    3.27
   1  11  12   36.72    3.89
  -1 -11 -13    2.65    2.08
   1  11  13    5.04    2.56
  -1  11 -13    0.32    1.34
  -1 -11 -14    0.16    2.08
  -1  11 -14    1.20    1.49
  -1 -11 -15   19.87    2.69
  -1 -11 -16   15.69    2.57
   1 -12 -14    8.18    2.18
   1 -12 -13    6.90    2.30
   1 -12 -12   43.64    3.46
  -1  12  11   -2.03    2.74
   1 -12 -11    5.12    2.07
  -1  12  10    3.38    2.49
   1 -12 -10    7.01    2.13
   1 -12  -9   21.43    2.68
  -1  12   9   21.37    3.28
  -1  12   8    5.34    2.68
   1 -12  -8    3.66    2.09
  -1  12   7   11.97    2.76
   1 -12  -7   22.40    2.56
   1 -12  -6   20.75    2.61
  -1  12   6   22.03    3.18
  -1  12   5    3.19    2.32
   1 -12  -5    0.35    1.99
   1 -12  -4    4.04    2.07
   1 -12  -3    3.90    2.02
  -1 -12   3    5.22    2.06
   1 -12  -2   29.08    2.97
  -1 -12   2   28.53    3.03
  -1 -12   1    5.00    2.15
   1 -12  -1    2.70    2.02
  -1 -12   0    9.92    2.23
   1 -12   0   15.20    2.43
   1 -12   1    2.61    2.04
  -1 -12  -1    0.19    2.00
   1 -12   2   31.39    3.03
  -1 -12  -2   24.27    2.88
  -1 -12  -3    3.98    2.28
  -1 -12  -4   21.74    2.71
  -1 -12  -5   10.54    2.40
  -1 -12  -6   25.83    2.92
  -1 -12  -7    0.93    2.16
  -1 -12  -8   40.68    3.59
   1  12   8   43.98    4.15
   1  12   9    7.79    2.78
  -1 -12  -9    2.97    2.25
   1  12  10   14.18    3.12
  -1 -12 -10   13.43    2.70
  -1 -12 -11   11.64    2.61
  -1 -12 -12   -1.44    2.35
  -1 -12 -13    0.18    2.26
  -1 -12 -14   -1.74    2.29
  -1 -12 -15    8.33    2.52
   1 -13 -13    1.13    2.37
   1 -13 -12    0.33    2.24
   1 -13 -11    3.23    2.31
   1 -13 -10    4.86    2.29
   1 -13  -9   -0.53    2.20
   1 -13  -8   32.36    3.28
  -1  13   8   31.69    3.96
   1 -13  -7    0.73    2.22
  -1  13   7   -0.28    2.70
   1 -13  -6    1.47    2.21
   1 -13  -5    6.72    2.37
   1 -13  -4    0.19    2.27
  -1 -13   4    5.26    2.42
  -1 -13   3    1.26    2.23
   1 -13  -3    2.47    2.25
  -1 -13   2    7.22    2.44
   1 -13  -2    7.91    2.39
   1 -13  -1    7.45    2.38
  -1 -13   1    3.49    2.35
  -1 -13   0    2.67    2.26
   1 -13   0    0.98    2.22
  -1 -13  -1   12.06    2.59
   1 -13   1   17.06    2.70
  -1 -13  -2    6.90    2.42
  -1 -13  -3   40.89    3.65
  -1 -13  -4    0.20    2.21
  -1 -13  -5   -2.00    2.25
  -1 -13  -6   15.94    2.84
  -1 -13  -7   -0.20    2.30
  -1 -13  -8    0.59    2.45
  -1 -13  -9    2.92    2.49
  -1 -13 -10    1.92    2.46
  -1 -13 -11   -2.47    2.37
  -1 -13 -12   -0.56    2.57
  -1 -13 -13    3.85    2.68
   2   0 -25    3.79    2.21
   2   0 -24    1.11    1.94
   2   0 -23   -0.76    1.36
   2   0 -23    0.29    2.62
  -2   0  23   -0.31    1.22
  -2   0  22    1.91    1.22
   2   0 -22   -2.23    2.56
   2   0 -22    0.41    1.29
  -2   0  21    1.22    1.22
   2   0 -21    1.21    1.21
   2   0 -21   -1.87    2.36
   2   0 -20   39.08    2.60
   2   0 -20   38.44    3.83
  -2   0  20   44.21    2.68
   2   0 -19   -1.45    2.14
  -2   0  19   -1.75    2.07
   2   0 -19    0.58    1.14
  -2   0  19    1.32    1.23
  -2   0  18   18.88    1.67
  -2   0  18   16.34    2.53
   2   0 -18   15.23    1.50
  -2   0  17    0.59    1.75
   2   0 -17   -0.13    1.02
  -2   0  17    0.16    1.14
   2   0 -16  102.63    5.08
  -2   0  16  103.10    5.22
  -2   0  16   90.83    5.84
  -2   0  15   -0.15    1.05
   2   0 -15    1.57    0.87
  -2   0  15   -0.35    1.66
  -2   0  14   39.32    2.98
   2   0 -14   38.66    2.23
  -2   0  13    0.31    1.39
   2   0 -13    0.25    0.71
  -2   0  12    4.10    1.46
   2   0 -12    4.66    0.81
  -2   0  11   -1.56    1.30
   2   0 -11    0.77    0.64
  -2   0  10  133.04    7.08
   2   0 -10  138.49    6.52
   2   0  -9    1.84    0.64
  -2   0   9   -0.54    1.24
  -2   0   8 2248.70  100.65
   2   0  -8 2179.38  100.21
  -2   0   7    0.84    0.90
   2   0  -7    1.35    0.45
   2   0  -6  143.86    6.66
  -2   0   6  147.87    7.05
   2   0  -6  137.52    7.03
  -2   0   5   -0.19    0.75
   2   0  -5    0.14    0.32
   2   0  -5    1.09    0.70
   2   0  -4 3179.05  145.24
  -2   0   3    0.42    0.65
   2   0  -3   -0.39    0.56
  -2   0   2 1348.45   62.83
   2   0  -2 1384.99   62.77
   2   0  -2 1384.32   62.83
  -2   0   1    1.76    0.43
   2   0  -1    1.46    0.32
   2   0   0 1367.92   62.51
   2   0   1   -0.15    0.41
  -2   0  -2    1.19    0.43
   2   0   2    0.48    0.58
   2   0   3   12.03    0.90
  -2   0  -3   13.11    1.05
   2   0   3   13.47    1.11
  -2   0  -4    1.76    0.69
   2   0   4    2.64    0.79
   2   0   4    1.83    0.52
  -2   0  -5    0.95    0.73
   2   0   5    1.23    0.59
   2   0   6    3.69    0.73
   2   0   6    4.57    1.00
  -2   0  -6    5.75    0.99
   2   0   7    0.09    1.03
  -2   0  -7    0.46    0.88
  -2   0  -8  174.34    8.77
   2   0   8  180.03    8.77
  -2   0  -9    0.12    1.12
   2   0   9   -1.45    1.22
   2   0  10  180.03    8.83
  -2   0 -10  168.98    8.80
   2   0  11    0.94    1.28
  -2   0 -11    0.42    1.25
   2   0  12 1109.54   49.46
  -2   0 -12 1017.41   49.45
  -2   0 -13   -0.17    1.46
   2   0  13    0.63    1.43
   2   0  14   44.08    3.28
  -2   0 -14   42.64    3.22
   2   0  15   -0.36    1.66
  -2   0 -15    0.57    1.63
  -2   0 -16  254.42   13.34
   2   0  16  272.04   13.35
   2   0  17   -0.15    1.55
  -2   0 -17    0.65    1.79
   2   0  17    1.63    2.07
  -2   0 -18  105.57    6.38
   2   0  18  108.84    6.38
   2   0  18  100.29    5.82
   2   0  19   -0.45    2.18
   2   0  19    0.49    1.62
  -2   0 -19    2.69    2.08
  -2   0 -20  101.65    6.52
   2   0  20  104.64    6.00
   2   0  21    1.23    1.92
  -2   0 -21    5.67    2.41
   2   0  22  145.02    7.25
  -2   0 -22  152.10    7.73
  -2   0 -22  147.69    8.85
   2   0  22  156.22    8.18
  -2   0 -23    3.15    1.70
   2   0  23    0.94    2.01
  -2   0 -23   -0.60    2.59
   2   0  24    0.39    2.11
  -2   0 -24    0.55    1.82
  -2   0 -25   -1.59    1.98
   2   1 -25   17.00    2.56
   2   1 -24    2.45    2.04
   2   1 -23    5.48    2.00
  -2  -1  23    1.51    1.56
   2   1 -23    2.85    1.56
   2  -1 -23    3.25    1.32
   2  -1 -23    7.54    2.67
  -2  -1  22   27.63    2.35
   2  -1 -22   29.95    3.66
   2   1 -22   28.35    2.30
   2  -1 -22   24.93    2.02
   2   1 -21   45.50    3.23
   2   1 -21   41.72    2.86
  -2  -1  21   43.83    2.95
   2  -1 -21   40.57    4.05
   2  -1 -21   45.03    2.62
   2  -1 -20   69.63    3.62
   2  -1 -20   66.70    4.87
   2   1 -20   69.90    4.17
  -2  -1  20   63.18    3.89
  -2   1  20   65.55    3.54
   2   1 -20   66.84    3.82
   2   1 -19    8.34    1.79
   2   1 -19    7.55    1.42
   2  -1 -19    9.79    1.23
   2  -1 -19    8.44    2.46
  -2   1  19   11.19    1.22
  -2  -1  19    6.56    2.17
   2  -1 -18   53.50    2.86
   2   1 -18   51.05    3.04
  -2   1  18   48.10    2.80
  -2  -1  18   47.19    3.89
  -2   1  17   16.90    1.41
   2   1 -17   15.02    1.54
   2  -1 -17   17.49    1.41
  -2  -1  17   13.83    2.47
  -2  -1  16    9.69    2.09
   2   1 -16    8.11    1.23
  -2   1  16    9.90    1.13
   2   1 -15    5.12    1.10
  -2   1  15    6.09    0.98
  -2  -1  14   41.44    3.23
  -2   1  14   47.04    2.55
   2   1 -14   46.15    2.62
  -2   1  13   43.76    2.30
   2   1 -13   40.56    2.37
  -2   1  12  237.45   11.07
   2   1 -12  235.25   11.12
  -2  -1  12  229.25   11.65
  -2  -1  11   59.28    3.61
  -2   1  11   60.66    3.06
   2   1 -11   57.23    3.10
   2   1 -10   62.68    3.29
  -2   1  10   63.90    3.26
  -2  -1  10   68.01    3.87
  -2  -1   9  110.76    5.80
   2   1  -9  104.77    5.32
  -2   1   9  113.96    5.30
  -2   1   8   33.19    1.89
   2   1  -8   34.63    1.95
  -2  -1   8   36.56    2.36
   2   1  -7   60.79    3.06
  -2   1   7   62.01    3.02
  -2  -1   7   57.66    3.39
  -2   1   6  277.14   13.18
  -2  -1   6  299.85   13.51
   2   1  -6  293.95   13.24
   2  -1  -6  274.66   13.48
   2   1  -5   27.38    1.48
   2  -1  -5   25.72    1.44
  -2  -1   5   25.15    1.73
   2  -1  -5   25.87    1.74
  -2  -1   5   26.06    1.43
   2   1  -4  226.23   10.79
   2   1  -4  225.66   10.83
   2  -1  -4  232.40   10.96
  -2  -1   4  246.10   10.80
   2  -1  -4  232.05   10.78
   2   1  -3 4038.25  178.06
  -2  -1   3 3963.41  178.03
  -2  -1   3 3623.94  178.12
   2  -1  -3 3922.22  178.14
   2   1  -2 1816.35   81.32
   2  -1  -2 1765.16   81.35
  -2  -1   2 1766.15   81.36
  -2  -1   2 1770.55   81.30
  -2  -1   1   16.67    0.98
  -2  -1   1   15.80    1.01
   2  -1   0    8.65    0.68
  -2  -1   0   10.18    0.67
   2  -1   1   58.44    2.74
  -2  -1  -1   50.23    2.71
  -2  -1  -1   56.41    2.65
  -2  -1  -2  427.80   20.40
   2   1   2  426.65   20.43
  -2  -1  -2  447.39   20.25
   2  -1   2  457.04   20.40
   2   1   3   48.00    2.60
   2  -1   3   48.93    2.58
   2  -1   3   48.55    2.33
  -2  -1  -3   49.98    2.58
   2   1   3   49.96    2.32
  -2   1  -3   48.09    2.36
  -2  -1  -4  166.75    8.31
   2   1   4  159.40    8.28
   2  -1   4  177.00    8.08
   2  -1   4  175.78    8.33
  -2   1  -4  180.73    8.10
   2   1   5  175.33    8.34
   2  -1   5  180.83    8.39
   2  -1   5  163.66    8.10
  -2   1  -5  179.03    8.10
  -2  -1  -5  179.60    8.39
  -2   1  -6  303.64   13.73
   2   1   6  284.81   13.98
   2  -1   6  297.50   14.04
  -2  -1  -6  292.20   14.05
   2   1   7  168.99    8.51
   2  -1   7  178.45    8.63
  -2  -1  -7  180.53    8.63
   2   1   8   85.29    4.57
   2  -1   8   88.65    4.74
  -2  -1  -8   87.73    4.71
   2  -1   9    0.89    1.18
  -2  -1  -9    1.28    1.07
   2   1   9    1.69    1.04
  -2  -1 -10    3.08    1.19
   2  -1  10    4.42    1.37
  -2  -1 -11  663.11   32.01
   2  -1  11  702.41   32.02
  -2  -1 -12   31.06    2.45
   2  -1  12   27.98    2.41
  -2  -1 -13  385.49   19.24
   2  -1  13  411.79   19.25
   2  -1  14   62.59    3.91
  -2  -1 -14   56.37    3.86
   2   1  14   55.74    3.60
   2  -1  15  146.11    7.54
  -2  -1 -15  139.75    7.53
   2   1  15  126.52    7.15
   2  -1  16    9.75    2.16
  -2   1 -16   11.70    1.50
   2   1  16    8.66    1.93
  -2  -1 -16    5.91    1.93
  -2   1 -17  121.97    5.97
   2   1  17  107.08    6.34
  -2  -1 -17  104.47    6.64
   2  -1  17  119.96    6.80
  -2   1 -18  116.49    5.77
   2   1  18  103.44    5.26
  -2  -1 -18  104.41    6.56
   2  -1  18  113.87    6.58
   2   1  18  108.23    6.20
   2  -1  18  117.87    6.01
   2   1  19  171.09    8.21
  -2  -1 -19  180.06    9.65
  -2   1 -19  167.93    8.71
   2  -1  19  178.92    8.98
   2   1  19  184.78    9.26
   2  -1  19  179.98    9.58
  -2   1 -20   10.86    1.69
   2  -1  20    7.58    1.89
  -2  -1 -20    8.95    2.57
   2   1  20    8.74    0.93
   2   1  20   13.17    2.16
   2   1  21   59.07    4.19
  -2   1 -21   57.73    3.71
   2  -1  21   58.75    3.92
   2   1  21   58.23    2.93
  -2  -1 -21   66.04    4.82
   2   1  22   -1.41    2.01
   2  -1  22    2.11    1.87
  -2   1 -22    0.37    1.72
  -2  -1 -22   -1.14    2.38
  -2   1 -22    2.98    1.74
   2  -1  23   -0.17    1.85
  -2  -1 -23    0.30    2.53
  -2   1 -23    3.58    1.88
  -2   1 -23    0.82    1.86
   2   1  23    1.87    2.19
   2   1  24    0.43    2.32
  -2   1 -24    4.03    1.97
  -2   1 -24    3.11    2.01
  -2   1 -25    1.81    2.05
  -2  -1 -25    1.43    1.96
  -2  -1 -26   14.02    2.51
   2   2 -25    3.61    2.20
   2   2 -24    4.16    2.12
   2   2 -23   20.12    3.28
   2  -2 -23   17.00    3.13
  -2  -2  23   17.01    2.19
   2   2 -23   14.99    2.38
   2   2 -23   16.45    2.04
   2  -2 -22   12.09    1.33
   2   2 -22   10.79    2.14
   2   2 -22   15.91    2.83
   2   2 -22   12.34    1.86
   2  -2 -22    7.73    2.72
   2   2 -21   13.59    2.84
   2   2 -21   11.74    1.82
   2  -2 -21   12.11    2.78
   2  -2 -21   12.19    1.33
   2   2 -21   13.44    2.14
   2  -2 -20   14.35    1.37
   2   2 -20   15.03    2.72
   2   2 -20   13.63    1.89
   2   2 -20   11.75    2.07
   2  -2 -20   15.36    2.77
  -2   2  19   -0.65    2.08
  -2   2  19   -1.97    2.17
   2   2 -19    0.10    1.41
  -2  -2  19    1.30    1.99
   2   2 -19    2.18    1.73
   2  -2 -19    0.24    2.11
   2   2 -19   -0.73    2.19
   2   2 -18  104.53    5.78
  -2  -2  18  103.44    6.33
   2   2 -18  110.02    5.62
  -2   2  18  109.27    6.44
   2  -2 -18  102.02    6.42
  -2  -2  17    3.94    1.91
   2   2 -17    2.49    1.31
   2   2 -17    1.71    1.47
  -2   2  17    1.39    2.02
   2   2 -16    1.85    1.40
  -2   2  16    0.19    1.89
   2   2 -16    0.62    1.21
  -2  -2  16   -1.11    1.76
  -2   2  15    0.70    1.77
   2   2 -15    0.67    1.10
  -2  -2  15    0.52    1.75
   2   2 -15    0.33    1.20
   2   2 -14   99.50    5.26
  -2  -2  14   97.51    5.67
  -2   2  14   93.76    5.61
   2   2 -14  101.57    5.12
   2   2 -13   25.44    1.97
  -2  -2  13   23.05    2.31
   2   2 -13   24.95    1.83
  -2   2  13   30.47    2.49
  -2   2  12   39.30    2.86
   2   2 -12   39.26    2.46
  -2  -2  12   35.73    2.78
   2   2 -12   38.76    2.36
  -2   2  11   55.08    3.47
  -2  -2  11   50.45    3.37
   2   2 -11   54.78    2.99
   2   2 -11   53.53    3.10
  -2  -2  10    4.02    1.40
   2   2 -10    4.82    1.01
  -2   2  10    6.41    1.40
   2   2 -10    6.78    1.15
  -2   2   9   20.53    1.91
   2   2  -9   20.77    1.61
   2   2  -9   18.51    1.56
  -2  -2   9   23.13    1.90
  -2   2   8    6.34    1.23
   2   2  -8    6.13    1.04
   2   2  -8    9.15    1.20
  -2  -2   8    6.91    1.31
   2   2  -7   12.90    1.21
   2   2  -7   10.65    1.29
   2  -2  -7   10.50    0.92
  -2   2   7   10.38    1.33
   2   2  -7   13.84    1.19
   2  -2  -7    9.26    1.26
  -2  -2   7   14.07    1.43
  -2  -2   6   14.47    1.36
  -2  -2   6   17.99    1.19
   2  -2  -6   19.55    1.06
   2   2  -6   16.07    1.30
   2   2  -6   14.24    1.39
   2  -2  -6   18.88    1.44
   2   2  -6   16.20    1.28
  -2   2   6   15.49    1.41
  -2   2   5  109.69    5.51
   2  -2  -5  105.68    5.20
   2   2  -5  120.76    5.44
   2   2  -5  100.43    5.48
  -2  -2   5  123.77    5.56
   2  -2  -5  104.80    5.51
  -2  -2   5  121.83    5.41
   2   2  -5  115.05    5.47
   2   2  -4    0.42    0.64
   2   2  -4    0.10    0.64
   2  -2  -4   -0.08    0.33
  -2  -2   4    1.14    0.61
  -2  -2   4   -0.22    0.56
   2  -2  -4    0.16    0.58
  -2   2   3  124.43    5.92
  -2  -2   3  139.95    6.08
   2   2  -3  124.54    6.05
  -2   2   3  122.07    6.05
  -2  -2   3  131.44    6.06
  -2  -2   3  133.81    6.09
   2  -2  -3  127.01    6.06
   2   2  -3  142.49    6.13
   2  -2  -3  114.60    5.90
  -2  -2   2 1066.58   50.83
  -2  -2   2 1155.65   50.89
   2  -2  -2 1117.79   50.77
  -2   2   2 1102.51   50.84
   2  -2  -2 1131.20   50.84
   2   2  -2 1078.78   50.83
  -2   2   2 1125.93   50.79
  -2   2   1  340.75   15.95
  -2   2   1  335.79   15.95
  -2  -2   1  361.74   15.95
  -2  -2   0   24.14    1.25
  -2   2   0   21.47    1.24
  -2   2   0   21.77    1.30
   2  -2   1 1639.26   73.03
   2   2   1 1593.64   73.03
  -2  -2  -1 1639.19   73.20
  -2  -2  -1 1617.57   73.04
  -2   2  -1 1523.92   73.02
  -2  -2  -2   79.42    4.26
   2   2   2   82.22    4.11
   2   2   2   86.58    4.28
  -2  -2  -2   86.98    4.12
  -2   2  -2   84.82    4.11
   2  -2   2   85.95    4.12
   2   2   3   92.86    4.87
   2  -2   3  107.31    4.89
  -2   2  -3  100.14    4.87
   2  -2   3  103.46    4.78
   2   2   3   91.05    4.98
  -2  -2  -3  102.18    4.88
  -2   2  -4  396.27   19.25
   2  -2   4  432.92   19.27
   2  -2   4  422.48   19.11
   2   2   4  405.92   19.37
   2   2   4  396.96   19.26
  -2  -2  -4  427.72   19.28
   2  -2   5   57.06    3.17
  -2  -2  -5   60.58    3.20
  -2   2  -5   51.12    3.15
   2  -2   5   63.77    2.94
   2   2   5   53.37    3.25
  -2   2  -5   63.34    3.01
   2   2   5   58.41    3.20
   2  -2   6  127.66    6.20
  -2  -2  -6  124.45    6.18
   2   2   6  128.74    6.21
  -2   2  -6  111.90    6.14
  -2   2  -6  124.78    5.94
   2   2   6  124.53    6.24
  -2  -2  -7   54.30    3.17
   2   2   7   58.61    3.24
  -2   2  -7   54.96    2.89
  -2   2  -7   50.95    3.16
   2   2   7   53.34    3.16
   2  -2   7   57.25    3.20
  -2   2  -8    5.92    0.95
   2   2   8    2.91    1.23
   2  -2   8    6.12    1.36
  -2  -2  -8    3.50    1.16
   2   2   8    2.29    1.15
  -2   2  -8    4.16    1.14
  -2  -2  -9   21.68    1.94
   2   2   9   19.31    1.93
  -2   2  -9   21.84    1.58
   2   2   9   25.25    1.91
   2  -2   9   26.31    2.00
  -2   2  -9   23.58    1.94
   2  -2  10   61.69    3.82
  -2  -2 -10   59.24    3.77
  -2   2 -10   69.41    3.46
  -2   2 -10   69.71    3.92
   2   2  10   59.01    3.84
   2   2  10   66.05    3.83
  -2   2 -11  164.60    8.67
   2  -2  11  179.42    8.68
  -2  -2 -11  159.63    8.64
  -2   2 -11  177.86    8.22
   2   2  11  166.16    8.58
   2   2  11  163.05    8.62
  -2   2 -12  122.16    5.82
  -2   2 -12  114.40    6.34
   2   2  12  110.78    6.20
  -2  -2 -12  110.77    6.27
   2  -2  12  120.87    6.32
   2   2  12  108.36    6.22
  -2  -2 -13   54.41    3.61
   2   2  13   49.95    3.41
  -2   2 -13   46.86    3.51
   2  -2  13   50.66    3.52
   2   2  13   51.58    3.57
  -2   2 -13   54.27    2.99
  -2   2 -14   56.10    3.05
  -2  -2 -14   45.12    3.56
   2   2  14   46.92    3.41
   2  -2  14   53.56    3.64
  -2   2 -14   56.80    3.69
   2   2  14   41.19    3.48
  -2   2 -15  237.83   11.95
   2  -2  15  244.32   11.97
  -2   2 -15  239.62   11.32
  -2  -2 -15  230.08   11.95
   2   2  15  230.26   11.89
   2   2  15  219.76   11.71
  -2   2 -16    0.69    1.27
  -2   2 -16   -1.65    1.77
  -2  -2 -16    1.02    1.81
   2  -2  16    1.33    1.90
   2   2  16   -0.38    1.78
   2   2  16    1.38    1.64
   2   2  17   22.24    2.46
  -2  -2 -17   16.65    2.54
   2   2  17   24.11    2.70
  -2   2 -17   14.98    1.89
  -2   2 -17   17.55    2.61
   2  -2  17   22.15    2.64
   2  -2  18   -0.43    1.98
   2   2  18    1.52    1.77
   2   2  18    2.14    2.14
  -2   2 -18    1.40    1.98
   2  -2  18    1.77    1.40
  -2   2 -18   -0.22    1.43
  -2  -2 -18    1.61    2.10
  -2   2 -19   19.86    2.22
  -2   2 -19   23.63    2.28
   2  -2  19   25.59    2.19
  -2  -2 -19   22.52    2.97
   2   2  19   24.47    2.76
  -2   2 -19   21.84    3.00
  -2   2 -20    4.90    1.67
  -2   2 -20    2.06    2.18
  -2  -2 -20    3.06    2.30
   2  -2  20    3.69    1.56
  -2   2 -20    5.25    1.69
   2   2  20   -0.61    2.01
   2   2  21    4.03    2.18
  -2  -2 -21   -0.54    2.36
  -2   2 -21    2.38    1.65
  -2   2 -21    3.36    1.85
  -2   2 -21   -1.64    2.37
   2  -2  21    2.05    1.62
  -2   2 -22    4.92    2.56
  -2   2 -22    5.72    1.96
  -2   2 -22   10.34    2.09
   2  -2  22    5.63    1.78
   2   2  22   10.55    2.43
  -2  -2 -22   10.55    2.81
  -2   2 -23   44.24    3.39
  -2   2 -23   43.53    3.35
  -2   2 -23   40.14    4.18
  -2  -2 -23   37.49    4.11
   2   2  23   47.73    3.95
   2   2  24   13.18    2.80
  -2   2 -24   10.33    2.33
   2   2  25    5.19    2.67
  -2   2 -25   -0.16    2.16
  -2   3  25   -1.35    2.80
   2   3 -24   14.07    2.68
   2   3 -23   18.43    2.29
   2   3 -23   17.11    3.26
   2   3 -23   14.57    2.62
   2  -3 -23   13.43    3.03
   2  -3 -22    6.42    1.08
   2   3 -22   10.37    2.31
   2   3 -22    5.81    1.88
   2  -3 -22    3.02    2.54
   2   3 -22    7.52    2.81
   2   3 -21   12.01    2.25
   2  -3 -21    8.40    2.65
   2   3 -21   10.54    1.90
   2  -3 -21   12.73    1.24
   2   3 -21   11.96    2.71
   2   3 -20   15.55    2.24
   2   3 -20   14.67    2.75
   2  -3 -20   11.98    2.43
   2   3 -20   10.40    1.87
   2   3 -19   12.89    1.90
   2   3 -19    9.11    2.02
  -2  -3  19   13.24    2.44
   2  -3 -19    8.31    2.52
   2   3 -19   12.05    2.53
  -2   3  19    7.35    2.34
   2   3 -18   74.06    4.28
  -2   3  18   76.57    5.00
   2   3 -18   74.50    5.08
   2   3 -18   77.52    4.52
  -2  -3  18   74.53    4.88
   2  -3 -18   70.27    5.04
   2   3 -17    5.82    1.75
   2  -3 -17    7.88    2.06
   2   3 -17    6.04    2.22
   2   3 -17    6.66    1.66
  -2  -3  17   10.00    2.21
  -2   3  17    9.06    2.23
   2   3 -16   55.94    3.38
   2  -3 -16   52.49    3.97
  -2  -3  16   53.40    3.95
   2   3 -16   58.85    3.59
  -2   3  16   49.56    3.88
  -2   3  15   14.11    2.28
   2   3 -15   16.86    1.82
   2   3 -15   15.09    1.89
   2   3 -14    0.19    1.25
  -2   3  14    0.82    1.56
   2   3 -14    0.23    1.32
  -2  -3  14    1.30    1.63
   2   3 -13   -0.91    1.19
  -2  -3  13    0.45    1.55
   2   3 -13    2.50    1.30
  -2   3  13    0.45    1.42
   2   3 -12   48.80    2.83
   2   3 -12   45.19    2.91
  -2  -3  12   44.29    3.09
  -2   3  12   43.56    3.15
  -2   3  11    4.66    1.43
   2   3 -11    5.97    1.13
  -2  -3  11    5.95    1.40
   2   3 -11    7.90    1.22
   2   3 -10    4.67    1.15
  -2  -3  10    5.40    1.44
  -2   3  10    2.58    1.34
   2   3 -10    2.67    1.14
   2   3  -9  170.97    8.26
   2  -3  -9  169.42    8.48
   2   3  -9  177.00    8.50
   2  -3  -9  170.45    7.98
  -2  -3   9  163.35    8.43
  -2   3   9  169.97    8.45
   2   3  -9  163.46    8.31
   2  -3  -8   23.40    2.01
  -2   3   8   27.29    2.05
   2   3  -8   27.49    2.06
   2   3  -8   26.17    1.94
   2  -3  -8   25.50    1.50
  -2  -3   8   23.95    1.98
   2   3  -8   29.24    1.90
  -2  -3   7 1222.65   54.33
  -2   3   7 1159.59   54.43
   2   3  -7 1209.06   54.40
   2   3  -7 1229.95   54.48
   2   3  -7 1236.84   54.36
  -2  -3   7 1073.35   54.40
   2  -3  -7 1136.85   54.42
   2  -3  -6  217.39   10.89
   2   3  -6  242.17   11.19
   2   3  -6  228.96   11.17
  -2  -3   6  249.36   11.20
   2  -3  -6  231.94   11.17
  -2   3   6  224.23   11.16
   2   3  -6  268.39   11.20
  -2  -3   6  237.68   11.11
   2  -3  -5  231.22   11.52
   2   3  -5  255.13   11.78
  -2  -3   5  255.94   11.73
  -2   3   5  231.80   11.70
   2  -3  -5  232.75   11.70
   2   3  -5  255.30   11.74
   2   3  -5  255.74   11.75
  -2   3   4  208.61   10.25
   2  -3  -4  207.71   10.14
  -2  -3   4  228.50   10.34
   2   3  -4  232.13   10.28
   2  -3  -4  207.57   10.24
  -2  -3   4  229.66   10.28
   2   3  -3   30.19    1.66
  -2  -3   3   28.33    1.77
   2  -3  -3   26.62    1.61
   2  -3  -3   28.87    1.65
  -2   3   3   33.56    1.72
  -2  -3   3   25.84    1.79
  -2  -3   2    4.17    0.58
  -2   3   2    2.79    0.70
  -2   3   2    2.40    0.56
   2  -3  -2    3.03    0.58
   2  -3  -2    2.40    0.51
  -2  -3   2    4.87    0.89
  -2  -3   2    3.78    0.70
   2   3  -2    3.52    0.51
  -2  -3   1  786.58   36.72
  -2   3   1  826.84   36.74
  -2   3   1  790.45   36.85
  -2  -3   0    2.88    0.78
  -2   3   0    1.28    0.67
  -2  -3   0    1.98    0.39
  -2   3   0    2.17    0.41
  -2   3  -1   16.00    1.13
  -2   3  -1   19.50    1.32
   2   3   1   21.75    1.18
  -2  -3  -1   21.30    1.16
   2  -3   1   20.87    1.16
  -2  -3  -1   20.60    1.52
  -2  -3  -2  229.90   11.59
  -2   3  -2  260.99   11.61
  -2  -3  -2  235.82   11.84
  -2   3  -2  266.17   11.56
   2  -3   2  254.67   11.61
  -2   3  -2  257.32   11.72
   2   3   2  246.55   11.62
   2   3   2  225.11   11.83
   2   3   3    7.26    1.09
   2   3   3   10.05    0.88
  -2   3  -3    5.36    0.75
  -2  -3  -3    8.92    1.14
  -2   3  -3    6.26    0.86
   2  -3   3    5.02    0.76
  -2  -3  -3    8.68    0.79
  -2   3  -4  231.96   10.53
  -2   3  -4  221.55   10.48
   2   3   4  219.82   10.73
   2  -3   4  222.94   10.43
  -2  -3  -4  219.82   10.49
  -2  -3  -4  221.70   10.70
   2   3   4  208.30   10.47
   2  -3   4  229.55   10.49
  -2  -3  -5   52.97    2.95
   2  -3   5   54.18    2.86
   2   3   5   52.97    2.99
   2   3   5   52.79    3.21
  -2   3  -5   57.77    3.02
   2  -3   5   53.05    2.93
  -2  -3  -6   95.05    4.94
   2   3   6  100.02    4.97
  -2   3  -6   90.37    4.93
   2  -3   6   95.54    4.73
   2  -3   6   99.06    4.95
   2   3   6   98.24    5.15
   2  -3   7    1.12    1.10
   2   3   7    3.27    1.09
  -2   3  -7    1.26    0.92
   2  -3   7    1.87    0.84
  -2   3  -7    0.09    0.99
  -2  -3  -7    1.17    0.99
   2   3   7    0.34    1.15
   2  -3   8    0.10    1.11
  -2   3  -8   -0.21    0.95
   2   3   8    0.90    1.09
  -2   3  -8   -0.47    0.91
  -2  -3  -8    0.52    1.10
   2   3   8    0.12    1.13
  -2  -3  -9    7.01    1.32
   2   3   9    4.89    1.21
   2   3   9    7.85    1.44
   2  -3   9    5.57    1.31
  -2   3  -9    4.23    1.23
  -2   3  -9    4.76    1.02
   2  -3  10  180.61    8.68
   2   3  10  177.99    8.73
  -2   3 -10  169.86    8.32
   2   3  10  160.54    8.57
  -2   3 -10  163.24    8.63
  -2  -3 -10  174.58    8.68
   2  -3  11  127.10    6.41
   2   3  11  117.89    6.43
  -2   3 -11  119.40    6.03
   2   3  11  110.21    6.36
  -2  -3 -11  119.81    6.41
  -2   3 -11  123.49    6.47
  -2  -3 -12   42.87    3.30
   2  -3  12   52.62    3.36
  -2   3 -12   51.14    2.98
  -2   3 -12   56.51    3.49
   2   3  12   50.00    3.41
   2   3  12   43.27    3.24
   2   3  13    9.84    1.88
  -2   3 -13   10.49    1.82
  -2  -3 -13    7.59    1.72
  -2   3 -13    7.37    1.39
   2   3  13    7.83    1.84
   2  -3  13    8.22    1.68
  -2  -3 -14    3.52    1.75
   2   3  14    1.34    1.69
   2  -3  14    4.66    1.67
   2   3  14    5.70    1.74
  -2   3 -14    4.30    1.64
  -2   3 -14    4.02    1.34
  -2  -3 -15  347.45   18.06
   2  -3  15  353.02   18.06
   2   3  15  368.70   18.07
  -2   3 -15  393.28   17.64
   2   3  15  376.29   18.12
  -2   3 -15  370.76   17.58
  -2   3 -15  364.79   18.15
  -2  -3 -16    3.02    1.81
  -2   3 -16    1.03    1.78
  -2   3 -16    3.59    1.57
   2   3  16    0.76    1.91
   2   3  16    3.03    1.76
   2  -3  16   -0.38    1.96
  -2   3 -16   -0.68    1.55
  -2  -3 -17   96.81    6.40
   2   3  17   97.21    6.27
   2   3  17  106.91    6.45
   2  -3  17  126.11    6.61
  -2   3 -17  116.31    5.94
  -2   3 -17  117.85    6.61
  -2   3 -17  104.49    5.85
  -2   3 -18   70.71    4.00
  -2   3 -18   59.55    3.90
  -2   3 -18   66.31    4.59
  -2  -3 -18   66.22    4.62
   2   3  18   59.35    4.41
   2   3  18   55.48    4.46
   2  -3  18   66.78    4.55
   2  -3  18   59.93    3.62
   2   3  19    6.41    2.14
  -2   3 -19    5.71    1.77
  -2   3 -19    5.88    2.20
  -2  -3 -19    6.01    2.21
   2  -3  19    7.33    1.49
  -2   3 -19    9.05    1.97
  -2   3 -20    1.81    1.75
   2  -3  20    1.88    1.36
   2   3  20    3.33    2.22
  -2   3 -20    4.30    1.82
  -2   3 -20    1.03    2.10
  -2  -3 -20    4.34    2.47
  -2   3 -21   12.41    2.20
   2  -3  21   14.45    1.79
  -2  -3 -21   17.54    2.96
  -2   3 -21   11.83    2.85
   2   3  21   20.50    2.93
  -2   3 -21   15.13    2.27
  -2   3 -22   74.75    5.50
  -2   3 -22   70.73    4.53
  -2  -3 -22   66.00    5.23
  -2   3 -22   66.55    4.49
   2   3  22   78.49    5.19
  -2   3 -23    3.92    2.72
   2   3  23    0.49    2.51
  -2  -3 -23   -2.37    2.70
  -2   3 -23   -1.90    2.14
  -2   3 -24    2.63    2.22
   2   3  24   10.44    2.81
   2   3  25    0.25    2.72
  -2   3 -25   -1.87    2.40
   2   4 -24    1.19    2.45
  -2   4  24    5.23    2.82
   2   4 -23   11.95    2.73
   2   4 -23   12.41    2.29
   2   4 -23   20.55    3.27
   2  -4 -23   10.87    3.02
   2   4 -22   24.01    2.93
   2   4 -22   18.44    2.48
   2  -4 -22   23.71    3.43
   2   4 -22   16.82    3.06
   2   4 -21    3.40    2.31
   2  -4 -21    7.02    2.61
   2   4 -21    7.65    2.67
   2   4 -21    4.18    1.87
   2   4 -20    9.30    2.44
   2  -4 -20    8.19    2.57
   2   4 -20    8.82    1.89
   2   4 -20    8.78    2.27
   2   4 -19    7.28    2.15
  -2  -4  19    8.92    2.26
   2  -4 -19    7.31    2.52
  -2   4  19    6.84    2.31
   2   4 -19   10.30    1.94
   2   4 -19    9.30    2.47
  -2   4  18    9.34    2.23
   2   4 -18   12.03    2.11
   2   4 -18   10.50    1.95
   2  -4 -18   15.39    2.58
  -2  -4  18   11.29    2.31
   2   4 -18   15.77    2.56
   2   4 -17   19.57    2.67
   2   4 -17   12.11    1.91
  -2  -4  17   11.25    2.18
   2  -4 -17   10.09    2.35
  -2   4  17   13.19    2.33
   2   4 -17   12.12    2.00
  -2   4  16    2.39    2.01
   2   4 -16    1.74    1.72
   2   4 -16    1.40    1.88
  -2  -4  16    2.76    1.91
   2  -4 -16    0.79    1.90
   2   4 -16    3.98    1.59
  -2   4  15   37.59    3.16
  -2  -4  15   33.23    3.14
   2   4 -15   37.12    3.09
   2   4 -15   40.44    2.93
   2  -4 -15   41.01    3.23
   2   4 -15   35.45    2.72
   2   4 -14    0.35    1.64
  -2   4  14    1.45    1.62
   2   4 -14    0.39    1.51
  -2  -4  14    1.45    1.73
   2   4 -14   -0.33    1.40
   2  -4 -14    0.17    1.63
   2   4 -13   97.68    5.80
  -2   4  13  106.58    5.84
   2  -4 -13  105.70    5.88
   2   4 -13  102.10    5.50
  -2  -4  13  100.66    5.82
   2   4 -13  106.88    5.64
   2  -4 -12   28.89    2.38
  -2   4  12   27.20    2.36
   2   4 -12   22.73    2.34
  -2  -4  12   30.71    2.41
   2   4 -12   24.54    2.12
   2   4 -12   25.96    2.22
  -2   4  11   79.90    4.73
   2   4 -11   92.09    4.86
   2  -4 -11   77.06    4.77
   2   4 -11   92.19    4.64
  -2  -4  11   78.68    4.73
   2   4 -11   87.42    4.73
   2   4 -10    1.94    1.14
  -2   4  10    1.87    1.20
   2   4 -10    3.06    1.24
   2   4 -10    1.59    1.12
   2  -4 -10    1.47    0.60
  -2  -4  10    3.30    1.30
   2  -4 -10    2.68    1.15
   2   4  -9   23.43    2.02
   2  -4  -9   25.69    1.51
  -2  -4   9   26.58    1.86
  -2   4   9   27.30    2.06
   2  -4  -9   26.01    2.06
   2   4  -9   24.52    2.00
  -2  -4   9   23.87    2.02
   2   4  -9   31.15    2.06
  -2  -4   8  119.63    6.38
   2   4  -8  124.00    6.38
   2  -4  -8  133.94    6.45
   2   4  -8  124.19    6.43
  -2   4   8  127.78    6.41
   2   4  -8  121.52    6.38
  -2  -4   8  120.02    6.25
  -2  -4   8  136.25    6.35
  -2  -4   7  104.07    5.37
   2   4  -7   98.58    5.37
   2   4  -7  107.60    5.45
   2  -4  -7  106.21    5.16
  -2  -4   7  104.48    5.40
   2  -4  -7  107.10    5.40
   2   4  -7  106.22    5.49
  -2   4   7  109.65    5.43
   2   4  -6   15.28    1.36
  -2  -4   6   15.69    1.39
   2  -4  -6   12.20    1.32
  -2  -4   6   14.87    1.43
  -2   4   6   11.25    1.31
   2   4  -6   17.24    1.60
   2  -4  -6   13.66    1.15
   2   4  -5  276.83   12.89
   2  -4  -5  272.12   12.81
  -2  -4   5  252.82   12.96
  -2  -4   5  267.48   12.88
   2  -4  -5  283.74   12.90
  -2   4   5  286.55   12.91
  -2  -4   4    0.61    0.98
  -2   4   4    6.23    0.80
   2  -4  -4    5.36    0.92
  -2  -4   4    1.96    0.72
   2  -4  -4    4.15    0.76
   2   4  -4    2.67    0.81
   2  -4  -3 1286.70   59.28
  -2  -4   3 1290.06   59.20
  -2  -4   3 1343.86   59.44
  -2  -4   3 1297.47   59.43
   2   4  -3 1250.25   59.19
   2  -4  -3 1316.58   59.20
   2  -4  -2   73.48    4.45
  -2  -4   2   99.42    4.34
  -2   4   2   84.86    4.32
  -2   4   2   92.89    4.53
  -2  -4   2  105.17    4.73
  -2  -4   2   88.94    4.61
  -2  -4   1   13.42    1.28
  -2   4   1    7.81    0.73
  -2  -4   1   12.52    0.76
  -2  -4   1   10.24    1.16
  -2   4   1    8.65    0.69
  -2  -4   1   13.35    0.76
  -2   4   1    5.62    1.02
   2  -4  -1    8.42    0.99
  -2  -4   0   15.16    1.36
  -2   4   0   13.53    0.86
  -2  -4   0   15.12    0.87
  -2   4   0   12.16    1.17
  -2  -4   0   14.64    0.88
  -2   4   0   13.96    1.27
  -2   4  -1   14.54    1.12
  -2   4  -1   15.95    0.90
   2  -4   1   15.69    0.89
  -2  -4  -1   13.03    1.36
  -2   4  -1   15.32    1.30
   2   4   1   13.14    0.91
  -2  -4  -1   10.75    0.87
  -2   4  -2    1.43    0.50
  -2   4  -2    1.38    0.63
  -2   4  -2    1.86    0.97
  -2  -4  -2    1.15    0.56
  -2  -4  -2    2.44    1.04
   2  -4   2    1.85    0.55
   2   4   2    1.28    0.54
  -2   4  -3  138.74    6.54
   2  -4   3  130.29    6.52
  -2  -4  -3  140.15    6.93
   2   4   3  138.42    6.55
  -2  -4  -3  138.03    6.56
  -2   4  -3  138.36    6.74
   2   4   4   70.82    3.65
  -2   4  -4   68.48    3.79
   2  -4   4   67.29    3.61
   2   4   4   74.72    4.05
  -2   4  -4   69.01    3.63
  -2  -4  -4   74.70    3.65
   2   4   5  703.37   32.37
   2  -4   5  671.65   32.34
   2  -4   5  709.15   32.35
   2   4   5  703.92   32.69
  -2   4  -5  675.89   32.42
  -2   4  -5  718.23   32.41
  -2  -4  -5  725.69   32.39
   2   4   6   32.32    2.15
  -2  -4  -6   33.95    2.17
   2   4   6   34.14    2.49
   2  -4   6   34.86    2.17
  -2   4  -6   35.87    2.21
   2  -4   6   32.76    2.14
  -2   4  -7    3.91    1.06
   2  -4   7    4.87    1.16
   2  -4   7    6.85    1.05
   2   4   7    6.07    1.15
  -2  -4  -7    3.71    1.02
  -2  -4  -8    5.62    1.16
   2   4   8    4.40    1.14
   2  -4   8    5.08    0.98
   2   4   8    6.64    1.36
  -2   4  -8    4.39    1.18
   2  -4   8    6.91    1.18
   2  -4   9    4.10    1.25
  -2  -4  -9    4.85    1.24
   2  -4   9    4.76    0.97
  -2   4  -9    5.42    1.31
   2   4   9    4.60    1.30
   2   4   9    3.37    1.41
  -2   4  -9    2.19    1.12
  -2  -4 -10  261.20   13.48
   2   4  10  269.55   13.46
  -2   4 -10  293.17   13.32
  -2   4 -10  278.44   13.33
   2   4  10  266.12   13.65
  -2   4 -10  298.56   13.59
   2  -4  10  275.25   13.46
  -2   4 -11  264.14   12.16
   2   4  11  234.86   12.33
  -2   4 -11  264.43   12.19
  -2  -4 -11  231.00   12.36
   2  -4  11  259.26   12.38
  -2   4 -11  267.19   12.52
   2   4  11  234.50   12.50
   2   4  12  220.35   11.34
   2  -4  12  254.46   11.45
  -2  -4 -12  209.18   11.33
   2   4  12  216.06   11.49
  -2   4 -12  226.72   11.10
  -2   4 -12  227.09   11.07
  -2   4 -12  241.46   11.48
  -2   4 -13  167.50    8.02
  -2  -4 -13  159.98    8.36
   2   4  13  155.42    8.30
   2   4  13  151.90    8.43
  -2   4 -13  150.91    8.31
  -2   4 -13  162.66    8.01
   2  -4  13  152.15    8.26
  -2  -4 -14   63.38    4.31
   2   4  14   67.39    4.34
   2   4  14   65.71    4.44
  -2   4 -14   71.12    4.41
  -2   4 -14   62.13    3.92
  -2   4 -14   71.50    3.99
   2  -4  14   65.16    4.23
  -2  -4 -15   41.58    3.41
  -2   4 -15   48.44    3.12
   2   4  15   46.65    3.46
  -2   4 -15   45.17    3.07
   2   4  15   36.21    3.39
  -2   4 -15   43.39    3.45
   2  -4  15   42.69    3.43
  -2   4 -16  120.80    6.69
   2  -4  16  126.90    6.66
   2   4  16  109.09    6.52
   2   4  16  112.92    6.61
  -2   4 -16  108.16    6.10
  -2   4 -16  109.74    6.12
  -2  -4 -16  113.30    6.58
   2   4  17    1.07    1.89
   2  -4  17    1.39    1.99
  -2  -4 -17   -0.64    1.90
  -2   4 -17   -0.80    1.61
  -2   4 -17    0.88    1.84
  -2   4 -17    2.23    1.68
   2   4  17    0.20    1.98
   2   4  18   12.47    2.56
  -2   4 -18   19.65    2.68
  -2  -4 -18   14.28    2.54
   2  -4  18   14.49    1.48
  -2   4 -18   18.43    2.22
   2   4  18   15.43    2.57
  -2   4 -18   15.27    2.16
   2  -4  18   17.51    2.62
  -2   4 -19   -2.17    1.85
  -2  -4 -19    3.14    2.26
  -2   4 -19    2.12    1.76
   2   4  19    3.47    2.25
  -2   4 -19   -0.73    2.23
   2  -4  19    1.32    1.18
   2   4  20   22.97    3.07
  -2   4 -20   18.09    2.35
  -2  -4 -20   19.94    2.82
  -2   4 -20   22.60    2.54
   2  -4  20   18.13    1.76
  -2   4 -20   21.92    3.09
   2   4  21    0.25    2.48
  -2   4 -21    0.15    1.98
  -2  -4 -21    1.35    2.47
  -2   4 -21    1.10    2.00
  -2   4 -21    1.65    2.46
  -2   4 -22    8.34    2.94
  -2   4 -22    6.51    2.19
   2   4  22    6.08    2.55
  -2  -4 -22    5.92    2.72
   2   4  23    0.78    2.45
  -2   4 -23   -0.50    2.15
   2   4  24    0.27    2.64
  -2   4 -24   -0.17    2.37
   2  -5 -23   -0.85    2.88
   2   5 -23   -0.82    2.44
   2   5 -23    0.29    2.84
  -2   5  23   -1.40    2.81
   2   5 -22    9.38    2.39
   2   5 -22    8.56    2.58
   2   5 -22   10.71    2.87
   2  -5 -22   10.85    2.90
  -2   5  22    8.44    2.88
   2   5 -21   -1.16    2.19
   2  -5 -21    1.04    2.50
   2   5 -21   -2.09    2.63
   2   5 -21    0.89    2.04
   2   5 -20   -0.25    2.44
   2   5 -20   -0.15    1.83
   2   5 -20   -2.79    2.27
   2  -5 -20   -1.24    2.40
   2   5 -19    6.35    2.32
   2   5 -19    5.13    1.97
   2   5 -19    3.60    2.16
  -2   5  19    2.56    2.15
   2  -5 -19    3.73    2.22
   2   5 -18   17.12    2.68
   2   5 -18   17.50    2.31
  -2  -5  18   22.01    2.84
   2  -5 -18   21.47    2.74
  -2   5  18   21.81    2.68
   2   5 -18   23.55    2.71
  -2   5  17    5.10    2.10
   2   5 -17    9.02    2.23
   2   5 -17    7.57    1.88
   2  -5 -17   11.69    2.32
   2   5 -17    8.48    2.11
  -2  -5  17    6.27    2.10
  -2  -5  16   69.89    4.60
   2   5 -16   79.59    4.82
  -2   5  16   62.09    4.42
   2  -5 -16   73.35    4.69
   2   5 -16   65.04    4.42
  -2   5  16   65.20    4.47
   2   5 -16   72.74    4.28
   2   5 -15   40.59    3.18
   2  -5 -15   34.30    3.11
  -2   5  15   38.06    3.10
   2   5 -15   29.41    2.97
   2   5 -15   41.52    2.88
  -2  -5  15   35.11    2.97
   2  -5 -14  137.22    7.74
   2   5 -14  154.70    7.83
  -2  -5  14  147.47    7.77
   2   5 -14  138.30    7.47
  -2   5  14  140.38    7.71
   2   5 -14  149.56    7.67
   2   5 -13   23.87    2.45
  -2  -5  13   27.36    2.56
   2   5 -13   31.06    2.59
   2  -5 -13   29.23    2.56
   2   5 -13   25.75    2.35
  -2   5  13   33.59    2.59
   2   5 -12   14.29    1.88
   2   5 -12   15.21    1.90
  -2   5  12   12.41    1.85
   2   5 -12   14.62    1.86
  -2  -5  12   14.93    1.92
   2  -5 -12   13.36    1.83
  -2  -5  11    1.65    1.39
   2   5 -11    1.45    1.29
   2   5 -11    1.01    1.29
  -2   5  11    2.38    1.30
   2  -5 -11    2.64    1.33
   2   5 -11    0.13    1.37
   2  -5 -11    1.37    0.64
   2  -5 -10    0.60    1.15
   2  -5 -10    1.84    0.87
  -2  -5  10    5.07    1.27
   2  -5 -10    1.53    0.64
   2   5 -10    2.29    1.24
  -2  -5  10    3.38    1.12
  -2   5  10    0.68    1.16
   2   5 -10    2.86    1.25
   2   5 -10    1.98    1.35
   2  -5  -9    4.87    0.94
   2  -5  -9    7.86    1.25
   2   5  -9    3.33    1.15
  -2   5   9    4.34    1.22
  -2  -5   9    6.57    1.31
   2   5  -9    6.14    1.36
  -2  -5   9    5.87    1.18
  -2  -5   8  204.84    9.17
   2  -5  -8  186.85    8.88
   2   5  -8  167.20    9.05
   2   5  -8  192.39    9.21
  -2  -5   8  179.86    9.06
  -2   5   8  186.31    9.09
  -2  -5   8  181.30    9.10
   2  -5  -8  190.39    9.12
  -2   5   7    1.05    0.93
   2  -5  -7    0.58    0.86
   2   5  -7    3.91    1.28
   2   5  -7    3.87    0.99
  -2  -5   7    5.41    1.15
  -2  -5   7    3.53    1.03
   2  -5  -7    1.58    0.83
   2  -5  -6  105.94    5.16
   2   5  -6  101.45    5.38
   2   5  -6  105.62    5.16
  -2  -5   6  102.64    5.29
  -2   5   6  102.76    5.15
   2  -5  -6   96.16    5.09
  -2  -5   6   99.67    5.14
  -2   5   5   31.94    1.84
  -2  -5   5   24.58    1.73
   2  -5  -5   32.52    1.92
   2   5  -5   23.97    1.73
   2  -5  -5   32.35    1.82
  -2  -5   5   23.82    1.99
  -2   5   4  121.34    6.22
   2  -5  -4  128.95    6.24
   2   5  -4  134.83    6.26
  -2  -5   4  142.31    6.63
  -2  -5   4  131.27    6.26
   2  -5  -4  125.67    6.39
   2  -5  -3   36.74    2.19
  -2  -5   3   26.83    2.21
  -2   5   3   38.11    1.90
  -2  -5   3   30.51    2.29
  -2  -5   3   34.24    1.88
   2   5  -3   34.53    1.88
  -2   5   2   80.40    3.89
  -2   5   2   83.66    4.38
   2  -5  -2   81.95    4.23
  -2  -5   2   78.39    4.33
  -2  -5   2   80.55    3.88
  -2  -5   2   79.07    4.31
  -2   5   1    4.71    0.54
  -2  -5   1    4.94    1.25
   2  -5  -1    6.10    1.08
  -2   5   1    3.06    1.11
  -2  -5   1    2.37    1.11
  -2  -5   1    4.17    0.50
  -2   5   1    5.13    0.48
  -2   5   1    5.01    1.20
   2  -5   0   51.66    3.26
  -2   5   0   61.39    2.89
  -2   5   0   60.15    3.31
  -2   5   0   57.16    3.32
  -2  -5   0   67.18    3.52
  -2  -5   0   59.91    2.88
  -2  -5   0   58.87    2.86
  -2  -5  -1  355.03   16.73
  -2  -5  -1  323.84   16.21
  -2   5  -1  390.74   16.55
  -2   5  -1  362.98   16.19
  -2   5  -1  358.39   16.59
  -2  -5  -2  186.35    8.40
   2   5   2  188.79    8.39
  -2  -5  -2  174.30    8.88
  -2   5  -2  177.54    8.74
  -2   5  -2  181.67    8.58
   2  -5   2  162.90    8.34
  -2  -5  -2  181.43    8.37
  -2  -5  -3  420.11   19.67
   2  -5   3  409.80   19.65
  -2   5  -3  446.01   19.99
   2   5   3  434.82   19.68
  -2   5  -3  426.01   19.68
  -2  -5  -3  432.54   20.15
  -2   5  -4  407.01   17.79
   2  -5   4  375.56   17.46
   2   5   4  376.97   17.49
  -2   5  -4  378.08   17.50
  -2  -5  -4  356.69   17.47
  -2   5  -5   19.54    1.71
   2  -5   5   22.61    1.44
   2   5   5   18.29    1.43
  -2  -5  -5   16.21    1.39
   2  -5   5   17.50    1.61
  -2   5  -5   19.64    1.48
   2  -5   6    3.42    1.10
  -2  -5  -6    1.62    0.87
   2  -5   6    3.84    0.91
   2   5   6    3.28    0.93
  -2   5  -6    3.56    0.98
   2   5   6    2.82    1.33
   2  -5   7   32.94    2.24
   2   5   7   34.40    2.28
   2  -5   7   37.61    2.28
  -2   5  -7   37.74    2.34
  -2  -5  -7   33.82    2.29
   2   5   7   36.66    2.68
   2  -5   8    0.83    0.97
  -2  -5  -8    0.71    0.98
   2   5   8    1.34    1.05
  -2   5  -8    2.71    1.07
   2   5   8    2.65    1.40
   2  -5   8    0.56    1.06
   2   5   9   97.82    5.03
  -2   5  -9   95.65    4.97
   2   5   9   94.64    5.35
  -2  -5  -9  104.88    5.11
   2  -5   9   96.91    4.99
   2  -5   9   92.94    4.75
  -2   5  -9  105.53    5.15
   2  -5   9   86.58    4.31
   2  -5  10   82.78    3.84
  -2   5 -10   78.05    4.07
   2   5  10   70.18    4.40
  -2   5 -10   81.08    4.23
   2  -5  10   64.01    3.29
   2  -5  10   77.38    4.07
  -2  -5 -10   68.03    4.07
   2   5  10   72.45    4.08
   2   5  11  295.92   14.30
  -2  -5 -11  285.89   13.97
  -2   5 -11  308.74   14.06
   2  -5  11  276.85   13.16
  -2   5 -11  313.89   13.88
   2  -5  11  285.30   13.91
   2   5  11  295.11   13.94
   2   5  12   48.81    3.87
  -2   5 -12   64.46    3.86
   2  -5  12   65.04    3.80
  -2   5 -12   71.23    3.75
   2   5  12   53.48    3.70
  -2  -5 -12   46.92    3.65
  -2  -5 -13  350.87   17.52
  -2   5 -13  382.05   17.33
  -2   5 -13  349.40   17.54
   2  -5  13  374.79   17.52
   2   5  13  354.92   17.46
   2   5  13  345.79   17.71
  -2  -5 -14  104.43    5.85
  -2   5 -14  101.72    5.85
   2   5  14  101.30    5.73
  -2   5 -14   97.76    5.50
   2  -5  14   97.05    5.71
   2   5  14   95.04    5.96
  -2   5 -15   15.34    2.24
  -2  -5 -15   10.92    2.16
   2   5  15   11.20    2.09
   2   5  15   13.29    2.34
   2  -5  15   13.68    2.15
  -2   5 -15   11.48    2.00
  -2   5 -16   12.44    2.27
  -2   5 -16    6.72    1.90
   2  -5  16    7.16    2.12
   2   5  16   10.92    2.29
   2  -5  16    8.82    0.97
  -2   5 -16   10.74    2.00
  -2  -5 -16   12.40    2.25
   2   5  16    7.87    2.11
  -2   5 -17   15.94    2.29
   2  -5  17   19.79    1.40
   2   5  17   22.56    2.67
   2   5  17   17.09    2.65
   2  -5  17   23.82    2.71
  -2   5 -17   25.97    2.86
  -2   5 -17   19.75    2.34
  -2  -5 -17   12.99    2.45
   2  -5  18    4.67    0.93
  -2   5 -18    5.52    1.98
   2  -5  18    5.30    2.26
  -2   5 -18    6.70    2.27
  -2   5 -18    5.18    1.93
  -2  -5 -18    3.88    2.23
   2   5  18    6.10    2.28
   2   5  18    4.07    2.26
   2   5  19   38.58    3.66
  -2   5 -19   45.85    3.27
  -2  -5 -19   42.64    3.66
   2  -5  19   35.04    2.20
  -2   5 -19   39.46    3.21
  -2   5 -19   41.01    3.65
   2   5  20    3.56    2.39
  -2  -5 -20    4.59    2.43
  -2   5 -20    3.11    2.36
  -2   5 -20    0.98    2.12
  -2   5 -21    4.90    2.68
  -2   5 -21    3.71    2.20
   2   5  21    4.97    2.64
  -2   5 -22   -1.39    2.26
   2   5  22   -1.62    2.69
  -2   5 -23    0.71    2.28
   2   5  23   -0.83    2.66
  -2   5 -24   -1.82    2.56
   2   6 -23   15.69    3.08
   2   6 -22   -1.61    2.63
   2   6 -22   -1.49    2.46
   2  -6 -22   -3.48    2.77
  -2   6  21   11.65    2.89
   2   6 -21    7.64    2.65
   2  -6 -21    9.21    2.74
   2   6 -21    7.94    2.80
  -2   6  20   14.73    2.96
   2  -6 -20   20.75    3.04
   2   6 -20   17.57    3.07
   2   6 -20   15.05    2.70
   2  -6 -20   17.19    1.49
   2   6 -20   21.89    2.66
   2  -6 -19   14.10    1.44
  -2   6  19   13.47    2.85
   2   6 -19   19.67    2.81
   2  -6 -19   16.26    2.82
   2   6 -19   20.58    2.47
   2   6 -19   15.75    2.67
   2   6 -18   -1.09    2.07
   2  -6 -18   -0.44    2.09
   2   6 -18   -0.46    1.99
  -2   6  18    0.40    2.05
   2   6 -18   -2.26    2.15
  -2  -6  18   -1.61    2.01
   2  -6 -18    0.45    1.02
   2   6 -17   10.76    2.11
  -2  -6  17    6.98    2.24
   2   6 -17    8.72    2.16
   2  -6 -17    9.73    2.33
   2  -6 -17    4.17    1.16
  -2   6  17    5.81    2.09
   2   6 -17    8.42    2.15
  -2  -6  16   27.60    2.72
   2   6 -16   26.94    2.82
   2   6 -16   28.96    2.63
   2  -6 -16   23.88    1.84
  -2   6  16   23.50    2.73
   2   6 -16   29.38    2.83
   2  -6 -16   21.62    2.66
   2  -6 -15   -0.73    1.75
  -2  -6  15    1.00    1.85
   2   6 -15   -0.28    1.70
   2  -6 -15    0.21    1.05
  -2   6  15   -1.47    1.69
   2   6 -15   -0.54    1.87
   2  -6 -14    5.04    1.14
   2   6 -14    4.66    1.75
   2   6 -14    5.11    1.78
  -2   6  14    4.13    1.74
  -2   6  14    8.46    1.84
   2  -6 -14    3.38    1.69
   2  -6 -13    5.04    1.12
   2  -6 -13    4.37    1.73
  -2   6  13    4.87    1.75
   2   6 -13    8.63    1.70
   2   6 -13    7.13    1.75
  -2  -6  13    2.35    1.61
  -2  -6  12  106.86    5.54
   2  -6 -12   94.33    5.02
   2   6 -12  109.70    5.57
   2   6 -12   95.01    5.43
   2  -6 -12   96.74    4.78
   2  -6 -12   99.38    5.56
  -2   6  12   93.58    5.42
   2   6 -11    5.01    1.43
   2   6 -11    3.83    1.68
   2  -6 -11    4.48    1.12
   2  -6 -11    3.48    0.76
  -2  -6  11    7.91    1.42
  -2  -6  11    1.75    1.39
   2  -6 -11    2.87    1.42
  -2   6  11    4.38    1.36
   2   6 -10   22.91    2.12
  -2  -6  10   21.75    1.97
  -2  -6  10   21.57    1.93
   2  -6 -10   20.50    1.64
   2   6 -10   20.71    1.90
  -2   6  10   21.67    1.91
   2  -6 -10   21.80    1.96
   2  -6  -9   13.44    1.54
   2  -6  -9   13.78    1.36
   2   6  -9   11.04    1.44
  -2   6   9   13.36    1.54
  -2  -6   9   10.50    1.56
   2   6  -9   11.41    1.78
  -2  -6   9   14.36    1.66
  -2  -6   9   15.17    1.60
  -2  -6   8   32.52    2.19
   2  -6  -8   24.28    1.99
   2   6  -8   38.10    2.19
  -2  -6   8   34.57    2.35
  -2  -6   8   38.52    2.42
   2   6  -8   30.19    2.42
  -2   6   8   28.56    2.11
   2  -6  -8   28.57    2.15
   2  -6  -7  213.77   10.26
  -2   6   7  204.12   10.21
   2   6  -7  213.40   10.25
  -2  -6   7  213.24   10.46
  -2  -6   7  231.80   10.30
   2  -6  -7  211.85   10.24
  -2  -6   7  202.90   10.42
   2   6  -6   73.33    4.04
   2  -6  -6   80.17    4.07
  -2   6   6   79.70    4.06
  -2  -6   6   75.78    4.04
  -2  -6   6   75.78    4.25
  -2  -6   6   73.69    4.31
   2  -6  -6   90.66    4.23
  -2   6   5   98.23    5.09
  -2  -6   5   84.43    4.45
   2   6  -5   75.99    4.42
  -2  -6   5   83.19    4.75
   2  -6  -5  105.92    4.51
  -2   6   5   94.19    4.48
  -2  -6   5   79.93    4.77
   2  -6  -5   96.11    4.69
  -2  -6   4  182.12    8.92
   2   6  -4  194.39    8.57
   2  -6  -4  179.60    8.54
  -2  -6   4  171.29    8.94
  -2   6   4  183.91    9.12
  -2  -6   4  169.10    8.53
  -2   6   4  180.82    8.54
   2  -6  -4  188.44    8.84
   2  -6  -3  298.83   14.16
  -2  -6   3  296.68   14.30
  -2   6   3  324.18   14.47
  -2  -6   3  287.99   13.81
  -2  -6   3  297.84   14.28
  -2   6   3  302.40   13.81
  -2  -6   2    1.58    1.08
  -2  -6   2    0.02    0.37
  -2   6   2    0.46    0.34
  -2  -6   2    0.21    1.16
  -2   6   2    0.89    1.07
   2  -6  -2    0.77    1.01
  -2  -6   2    0.37    0.38
  -2   6   2   -0.56    0.41
  -2   6   1    7.06    1.27
  -2   6   1    4.15    1.11
  -2  -6   1    4.77    1.16
   2  -6  -1    4.67    1.20
  -2   6   0   25.47    2.05
   2  -6   0   26.91    2.00
  -2  -6   0   27.51    2.09
  -2   6   0   24.60    1.97
  -2  -6  -1   68.66    3.66
  -2   6  -1   61.43    3.40
   2  -6   1   59.49    3.44
  -2   6  -1   58.32    2.89
  -2   6  -1   62.14    3.54
  -2   6  -2  356.92   16.36
  -2  -6  -2  358.14   16.55
  -2   6  -2  360.26   16.23
   2   6   2  350.95   16.57
  -2  -6  -2  336.93   16.34
  -2   6  -2  332.32   15.86
  -2  -6  -2  343.69   15.85
  -2   6  -3  158.12    7.77
  -2   6  -3  163.37    7.33
   2   6   3  146.02    7.97
   2   6   3  148.35    7.30
   2  -6   3  167.56    7.30
  -2  -6  -3  141.00    7.29
  -2   6  -4  216.97   10.59
  -2  -6  -4  210.45   10.21
   2   6   4  219.15   10.22
   2  -6   4  218.75   10.19
  -2   6  -4  218.05   10.23
   2   6   5   28.98    1.64
  -2  -6  -5   28.21    1.65
   2  -6   5   21.13    1.94
  -2   6  -5   22.98    2.00
   2  -6   5   20.88    1.53
  -2   6  -5   19.18    1.55
   2   6   6  440.57   20.32
   2  -6   6  433.15   20.48
  -2   6  -6  412.45   20.55
   2  -6   6  413.33   20.28
  -2  -6  -6  456.97   20.37
  -2   6  -6  453.86   20.38
   2  -6   7   13.15    1.61
   2   6   7   17.96    1.47
  -2  -6  -7   18.65    1.50
   2   6   7   13.35    1.97
   2  -6   7   13.41    1.34
  -2   6  -7    9.49    1.32
   2   6   8  514.08   25.76
   2  -6   8  538.78   25.28
   2  -6   8  549.26   25.30
  -2  -6  -8  548.03   25.33
  -2   6  -8  573.09   25.37
   2   6   8  517.34   25.26
   2   6   9    4.75    1.77
   2  -6   9    3.56    1.30
  -2   6  -9    2.46    1.19
   2   6   9    6.17    1.24
   2  -6   9    4.08    1.20
  -2  -6  -9    2.66    1.19
  -2  -6 -10  151.59    7.79
  -2   6 -10  145.56    7.77
   2   6  10  154.40    8.22
   2   6  10  149.70    7.73
  -2   6 -10  153.35    7.80
   2  -6  10  149.74    7.71
   2  -6  10  156.99    7.56
   2   6  11   17.53    1.86
   2  -6  11   16.31    1.65
   2  -6  11   14.87    1.85
   2   6  11   11.86    2.21
  -2  -6 -11   12.10    1.84
  -2   6 -11   18.83    2.04
  -2   6 -11   13.40    1.80
  -2   6 -12   20.31    2.25
   2  -6  12   19.75    2.15
  -2  -6 -12   19.21    2.28
   2   6  12   21.99    2.57
  -2   6 -12   25.60    2.27
  -2  -6 -13   33.82    3.04
  -2   6 -13   45.64    3.20
   2   6  13   43.81    3.48
  -2   6 -13   42.81    3.11
   2  -6  13   44.68    3.14
   2   6  13   35.90    2.97
   2   6  14    6.21    2.07
  -2   6 -14    8.58    1.87
   2  -6  14    9.99    1.88
  -2   6 -14   11.91    2.10
  -2  -6 -14    7.62    1.94
   2   6  14    6.49    1.86
  -2  -6 -15   42.95    3.45
   2   6  15   47.87    3.73
  -2   6 -15   44.09    3.43
  -2   6 -15   44.76    3.36
   2   6  15   40.50    3.32
   2  -6  15   43.37    3.39
  -2   6 -16   10.26    2.08
  -2  -6 -16    4.41    2.11
   2   6  16    8.60    2.01
   2  -6  16    9.56    2.29
  -2   6 -16    7.22    2.06
   2   6  16    5.96    2.21
   2  -6  17    6.11    2.11
  -2   6 -17    1.08    2.09
  -2   6 -17    3.94    1.97
  -2  -6 -17    1.72    2.08
   2   6  17    3.03    1.99
   2   6  17   -0.49    2.26
  -2   6 -18   36.82    3.43
   2   6  18   34.41    3.63
   2   6  18   35.68    3.29
  -2  -6 -18   34.08    3.39
   2  -6  18   37.29    3.46
  -2   6 -19   27.94    3.25
   2   6  19   17.08    2.90
  -2  -6 -19   24.72    3.19
   2   6  20    9.76    2.84
   2   6  21    1.68    2.68
   2   7 -22    1.04    2.69
   2  -7 -22   -0.52    2.67
   2   7 -21    2.73    2.62
   2  -7 -21    2.26    2.76
  -2   7  20   20.58    3.28
   2   7 -20   23.87    3.26
   2  -7 -20   18.52    1.65
   2  -7 -20   23.21    3.18
  -2   7  19   14.58    2.77
   2  -7 -19   13.87    2.66
   2   7 -19   15.22    2.66
   2  -7 -19    9.06    1.36
   2  -7 -18   12.91    1.48
  -2  -7  18   17.49    2.68
  -2   7  18   14.69    2.48
   2  -7 -18   15.27    2.62
   2   7 -18   15.35    2.53
   2   7 -18   12.91    2.58
  -2   7  18   10.10    2.51
   2  -7 -17    2.68    1.19
  -2   7  17    4.16    2.05
   2   7 -17    1.99    1.95
   2   7 -17    3.76    2.10
  -2   7  17    2.05    2.16
  -2  -7  17    3.91    2.09
   2  -7 -17    5.47    2.21
   2   7 -16    2.79    2.01
   2  -7 -16    0.56    1.16
   2  -7 -16   -0.57    1.86
  -2  -7  16   -2.48    1.87
  -2   7  16   -0.25    2.10
  -2   7  16    1.37    1.85
   2   7 -16    2.56    1.89
   2   7 -15   13.14    2.20
   2   7 -15   15.09    2.26
  -2  -7  15   14.57    2.21
   2  -7 -15   11.35    2.19
  -2   7  15   13.81    2.47
   2  -7 -15   11.81    1.55
  -2   7  15   14.52    2.16
  -2  -7  14   33.78    2.70
   2  -7 -14   26.81    2.66
   2   7 -14   31.58    2.73
  -2   7  14   23.24    2.44
   2   7 -14   31.46    2.80
   2  -7 -14   27.15    2.09
  -2   7  14   29.80    3.09
   2  -7 -13    1.72    1.16
   2   7 -13   -0.15    1.70
  -2  -7  13    2.69    1.57
  -2   7  13    2.22    1.63
   2  -7 -13    1.51    1.56
  -2   7  13   -0.22    1.97
   2  -7 -13    2.84    0.80
   2   7 -13    2.81    1.58
   2  -7 -12    4.01    1.57
   2   7 -12    2.92    1.75
   2   7 -12    0.54    1.40
  -2  -7  12    2.75    1.56
  -2  -7  12    6.59    1.70
  -2   7  12    4.20    1.47
   2  -7 -12    3.63    0.85
   2  -7 -12    3.83    1.23
   2   7 -11   61.58    3.74
   2   7 -11   72.56    4.11
  -2   7  11   56.76    3.70
   2  -7 -11   62.21    3.54
   2  -7 -11   60.82    3.78
  -2  -7  11   62.64    3.77
  -2  -7  11   58.48    3.74
   2   7 -10    2.86    1.26
   2  -7 -10    6.13    1.26
  -2  -7  10    6.35    1.58
  -2   7  10    4.42    1.37
   2  -7 -10    5.11    1.33
  -2  -7   9   15.73    1.83
  -2  -7   9   14.18    1.56
   2  -7  -9    7.40    1.37
  -2   7   9   11.79    1.45
   2   7  -9   14.92    1.48
  -2  -7   9    9.40    1.71
   2  -7  -9   11.97    1.46
  -2   7   9    9.74    1.39
  -2   7   8   35.07    2.25
  -2  -7   8   32.04    2.55
  -2  -7   8   31.46    2.26
  -2  -7   8   33.48    2.40
  -2  -7   8   34.46    2.64
   2  -7  -8   34.98    2.38
   2  -7  -8   32.18    2.24
  -2   7   8   34.42    2.88
  -2   7   8   36.43    2.25
   2   7  -8   36.64    2.29
   2   7  -7   51.49    3.02
  -2   7   7   52.55    3.02
  -2  -7   7   61.56    3.36
   2  -7  -7   54.27    3.05
   2  -7  -7   52.33    3.21
  -2  -7   7   54.66    3.50
  -2  -7   7   58.37    3.09
  -2   7   7   51.64    3.04
  -2   7   7   56.84    3.72
  -2  -7   7   56.89    3.44
   2  -7  -6   -0.67    1.11
  -2   7   6    0.42    0.75
   2  -7  -6    0.43    0.77
  -2  -7   6    1.39    1.16
  -2  -7   6    1.55    1.41
  -2   7   6    0.48    0.74
  -2  -7   6   -0.37    1.19
   2   7  -6    0.68    0.76
  -2   7   6   -0.49    1.41
   2  -7  -5    2.52    1.13
  -2  -7   5    3.73    1.23
   2   7  -5    4.28    0.75
  -2   7   5    1.84    0.69
   2  -7  -5    1.02    0.67
  -2  -7   5    2.21    1.28
  -2   7   5    2.31    1.33
  -2   7   5    2.54    0.68
   2  -7  -4    5.30    1.29
  -2  -7   4    5.33    1.26
  -2  -7   4    3.55    1.28
  -2   7   4    6.10    1.47
  -2   7   4    5.21    0.65
  -2   7   3   19.06    1.03
  -2   7   3   17.56    1.02
   2  -7  -3   19.62    1.78
  -2  -7   3   19.05    1.87
  -2  -7   3   19.69    1.07
  -2  -7   3   22.08    1.86
  -2   7   3   19.25    1.97
  -2   7   2  135.69    6.84
  -2  -7   2  126.66    6.75
   2  -7  -2  127.95    6.62
  -2   7   1  201.80    9.96
   2  -7  -1  203.14    9.86
  -2  -7   1  196.93    9.98
  -2   7   0    0.90    1.11
  -2  -7   0    1.44    1.22
   2  -7   0    1.48    1.17
  -2   7  -1   31.37    2.31
  -2   7  -1   31.44    2.12
  -2  -7  -1   21.51    2.17
   2  -7   1   24.52    2.07
  -2  -7  -2  166.48    8.54
  -2   7  -2  167.51    8.40
  -2   7  -2  176.29    8.59
   2   7   3   90.48    5.22
  -2   7  -3   91.29    4.28
  -2  -7  -3   80.61    4.86
   2   7   3   86.60    4.28
  -2   7  -3  100.18    5.02
   2   7   4    4.91    1.64
  -2   7  -4    6.72    0.77
   2  -7   4    4.67    0.70
  -2  -7  -4    4.87    0.74
   2   7   4    4.63    0.75
  -2   7  -5  332.53   16.15
  -2  -7  -5  362.88   16.17
   2   7   5  348.79   16.16
  -2   7  -5  354.91   16.63
   2  -7   5  338.14   16.13
  -2   7  -6   94.07    5.39
  -2   7  -6   90.02    4.95
   2  -7   6   92.81    5.26
   2  -7   6  100.36    4.95
   2   7   6  103.31    4.98
  -2  -7  -6  105.43    5.01
  -2   7  -7   16.21    1.49
   2  -7   7   14.55    1.42
  -2  -7  -7   18.11    1.49
   2   7   7   15.65    1.45
   2  -7   7   14.51    1.84
   2   7   8  117.58    5.96
   2  -7   8  115.01    5.94
  -2  -7  -8  115.71    5.99
   2  -7   8  116.38    6.14
  -2   7  -8  118.04    5.99
   2  -7   9    2.08    1.43
  -2   7  -9    0.54    1.12
   2   7   9   -0.20    1.71
   2   7   9    4.76    1.25
  -2  -7  -9    0.54    1.24
   2  -7   9    4.05    1.25
  -2   7 -10  335.53   16.47
   2  -7  10  345.68   16.28
   2   7  10  311.01   16.21
   2  -7  10  352.05   16.24
  -2  -7 -10  356.61   16.36
   2   7  10  334.75   16.90
  -2   7 -10  347.21   16.34
   2   7  11    8.02    2.04
  -2   7 -11   11.33    2.03
  -2   7 -11   11.77    1.66
   2  -7  11   10.44    1.66
   2  -7  11   10.03    1.65
   2   7  11    8.83    1.69
  -2  -7 -11    7.70    1.61
  -2   7 -12    3.48    1.51
   2   7  12    7.19    1.62
   2   7  12    3.59    2.03
  -2   7 -12    1.95    1.78
   2  -7  12    4.65    1.52
   2  -7  12    3.20    1.42
  -2  -7 -12    3.51    1.61
  -2  -7 -13    4.79    1.68
   2   7  13    6.28    2.27
  -2   7 -13    6.49    2.09
   2   7  13    7.04    1.75
  -2   7 -13    9.46    1.77
   2  -7  13    6.47    1.72
  -2   7 -14    4.30    2.07
  -2   7 -14    4.82    1.78
   2   7  14    4.09    2.11
  -2  -7 -14    3.47    1.83
   2   7  14    3.70    1.65
   2  -7  14    1.24    1.63
   2  -7  15    9.09    2.10
   2   7  15    7.21    2.45
  -2   7 -15   11.36    2.18
   2   7  15   10.18    2.08
  -2  -7 -15   11.17    2.15
  -2   7 -15   10.83    2.24
   2  -7  16    6.69    2.16
   2   7  16    5.39    2.37
  -2   7 -16    5.97    1.97
  -2  -7 -16    8.16    2.10
   2   7  16    3.48    1.90
   2  -7  17   13.44    2.38
   2   7  17   21.15    2.97
   2   7  17   16.77    2.49
  -2   7 -17   15.47    2.47
   2   7  18   43.07    3.78
   2   7  18   46.01    4.29
   2  -7  18   55.09    3.96
   2   7  19    7.57    2.77
   2   7  20   47.26    4.50
   2   8 -22    1.50    2.72
   2  -8 -22   -0.77    2.94
   2  -8 -21   -1.96    2.78
   2   8 -21    1.67    2.53
   2   8 -20    0.90    2.47
   2  -8 -20    3.49    2.53
   2  -8 -19   24.53    3.03
   2   8 -19   18.42    2.91
  -2   8  19   21.93    3.20
   2  -8 -19   16.09    1.71
  -2   8  18   -0.56    2.34
   2  -8 -18    0.41    1.28
   2  -8 -18    3.55    2.25
  -2  -8  18   -0.57    2.19
   2   8 -18    0.61    2.09
  -2   8  18   -1.28    2.04
   2  -8 -17    3.54    2.14
   2   8 -17    5.88    2.04
   2  -8 -17    0.17    1.27
  -2   8  17    3.82    2.41
  -2   8  17    4.84    2.10
  -2  -8  17    2.35    2.08
  -2   8  16    1.85    2.38
  -2   8  16    0.98    1.78
   2  -8 -16    2.03    2.00
   2  -8 -16    2.70    1.32
  -2  -8  16    0.17    1.91
   2   8 -16    4.43    2.00
   2  -8 -15   43.48    3.47
   2   8 -15   51.09    3.75
  -2   8  15   43.98    3.32
  -2  -8  15   50.45    3.53
   2   8 -15   51.54    3.50
  -2   8  15   43.13    3.96
   2  -8 -15   42.43    2.88
   2  -8 -14    1.92    1.36
   2  -8 -14   -0.32    1.76
  -2  -8  14    0.15    1.60
   2   8 -14    1.98    1.71
  -2  -8  14    2.55    1.40
   2  -8 -14    1.44    0.82
  -2   8  14    1.72    1.68
  -2   8  13   40.99    2.97
   2  -8 -13   41.48    3.17
  -2  -8  13   42.23    3.05
   2  -8 -13   43.42    2.77
   2   8 -13   36.20    2.97
  -2  -8  13   45.92    3.01
  -2  -8  13   38.95    2.75
   2  -8 -13   40.28    2.29
  -2  -8  12   14.20    1.94
   2  -8 -12    9.85    1.72
  -2   8  12    8.91    1.69
  -2  -8  12   11.65    1.62
  -2  -8  12   12.36    1.82
   2  -8 -12    7.97    1.52
   2   8 -12   11.96    1.74
   2  -8 -11    1.86    1.34
   2   8 -11    4.21    1.33
  -2  -8  11    2.58    1.30
  -2   8  11    1.00    1.33
   2  -8 -11    2.79    1.39
  -2  -8  11    2.50    1.62
  -2  -8  11    0.35    1.38
  -2  -8  10    5.73    1.78
   2  -8 -10    4.62    1.45
  -2  -8  10    2.61    1.29
  -2  -8  10    3.15    1.34
  -2   8  10    7.48    2.08
   2   8 -10    2.60    1.26
  -2   8  10    1.80    1.22
   2  -8 -10    3.24    1.33
   2  -8  -9   45.95    2.63
   2  -8  -9   38.58    2.73
   2   8  -9   36.55    2.51
  -2  -8   9   38.70    2.60
  -2  -8   9   39.27    2.97
  -2  -8   9   38.94    3.02
  -2   8   9   38.66    2.57
  -2  -8   9   39.14    2.70
  -2   8   9   41.89    3.38
  -2  -8   8   13.57    1.75
  -2  -8   8   14.49    2.06
  -2   8   8   13.82    1.39
  -2  -8   8   11.10    2.06
   2  -8  -8   14.73    1.80
  -2   8   8   17.82    2.36
   2   8  -8   12.84    1.43
   2  -8  -8   13.89    1.43
  -2  -8   8   13.75    1.42
   2   8  -7  172.64    8.08
   2  -8  -7  174.29    8.08
  -2  -8   7  164.69    8.59
   2  -8  -7  158.83    8.34
  -2   8   7  156.44    8.01
  -2   8   7  153.74    8.80
  -2  -8   7  165.98    8.60
  -2  -8   7  173.38    8.08
  -2  -8   7  168.43    8.43
  -2  -8   6   29.92    2.30
  -2  -8   6   26.12    1.69
  -2   8   6   31.08    2.63
  -2   8   6   26.30    1.66
   2   8  -6   26.16    1.69
  -2  -8   6   24.13    2.51
   2  -8  -6   28.43    2.22
  -2  -8   6   22.95    2.32
  -2   8   5   38.38    2.21
   2  -8  -5   43.06    2.86
  -2  -8   5   39.67    2.86
  -2  -8   5   45.05    2.26
  -2   8   5   46.22    3.28
  -2  -8   5   46.94    3.05
  -2  -8   4  142.62    6.70
  -2  -8   4  127.52    5.84
   2  -8  -4  137.92    6.59
  -2   8   4  126.25    6.83
  -2   8   4  114.26    5.80
  -2  -8   4  131.69    5.84
  -2  -8   4  132.98    6.73
  -2   8   3   52.81    3.51
  -2  -8   3   47.93    3.36
  -2  -8   3   55.79    3.39
   2  -8  -3   47.76    3.19
  -2   8   2  317.27   15.48
  -2  -8   2  324.92   15.44
   2  -8  -2  312.41   15.26
  -2  -8   1   13.45    1.82
  -2   8   1   18.31    2.00
   2  -8  -1   18.75    1.81
  -2  -8   0    6.82    1.66
  -2   8   0    5.15    1.40
   2  -8   0    5.65    1.44
  -2  -8  -1    5.57    1.54
   2  -8   1    2.34    1.42
  -2   8  -1    4.16    1.30
  -2   8  -2   66.54    4.18
   2  -8   2   73.65    4.19
  -2  -8  -2   69.54    4.21
  -2  -8  -3   60.54    3.91
  -2   8  -3   58.97    3.83
   2   8   3   69.32    4.17
  -2  -8  -4    1.49    1.46
   2   8   4    1.41    0.54
  -2   8  -4    2.29    1.60
  -2   8  -4    0.28    0.50
   2   8   4    3.87    1.78
  -2  -8  -4    1.18    0.54
  -2   8  -5    0.82    1.66
  -2  -8  -5    0.27    1.30
   2   8   5    0.14    0.68
   2  -8   5    1.54    0.67
   2   8   5    0.57    1.72
  -2  -8  -6   34.34    2.76
  -2   8  -6   36.82    2.88
   2   8   6   42.11    3.22
   2  -8   6   38.11    2.15
   2   8   6   35.72    2.15
   2  -8   6   33.06    2.82
  -2   8  -7  167.84    8.23
   2  -8   7  161.78    8.05
   2  -8   7  162.07    7.62
   2   8   7  143.47    7.59
  -2   8  -7  154.80    7.63
   2   8   8   12.06    1.43
  -2   8  -8   12.74    1.42
   2  -8   8   15.21    1.46
   2  -8   8   15.21    2.04
  -2   8  -9   55.17    3.29
   2  -8   9   54.88    3.55
   2   8   9   55.87    3.27
   2  -8   9   52.18    3.20
  -2   8 -10    0.46    1.26
   2  -8  10    0.69    1.54
   2   8  10    0.96    1.29
   2  -8  10    1.57    1.20
   2  -8  11    6.17    1.46
   2   8  11    5.52    1.41
   2  -8  11    3.83    1.61
  -2   8 -11    4.76    1.98
   2   8  11    7.00    2.14
  -2   8 -11    6.63    1.54
   2   8  12   11.06    1.72
  -2   8 -12   11.52    1.79
   2  -8  12    9.37    1.74
   2  -8  12   11.16    1.78
  -2   8 -12    8.47    2.09
   2   8  12    6.30    2.22
   2   8  13   17.27    2.11
   2  -8  13   20.93    2.09
  -2   8 -13   18.08    2.51
   2   8  13   17.99    2.88
   2  -8  13   18.13    2.12
   2  -8  14    4.82    1.82
   2   8  14    3.29    1.68
   2   8  14    2.84    2.11
   2  -8  15   11.29    2.14
   2   8  15   11.78    2.11
   2   8  16    4.39    2.01
   2   8  16    6.56    2.57
   2  -8  16    3.10    2.01
   2   8  17    3.65    2.52
   2  -8  17    4.93    2.09
   2   8  17    8.39    2.18
   2   8  18   -0.29    2.59
  -2  -8 -20    2.16    2.51
  -2   8 -21    0.50    2.61
  -2  -8 -21    0.25    2.76
   2   9 -21    0.46    2.62
   2   9 -20   -0.22    2.42
   2  -9 -20   -2.04    2.62
   2  -9 -19    1.08    2.42
   2   9 -19   -1.03    2.31
  -2   9  18    4.37    2.13
   2  -9 -18    1.52    1.38
   2   9 -18    2.91    2.02
   2  -9 -18    4.28    2.29
  -2   9  17    0.50    1.90
   2   9 -17    0.36    1.99
   2  -9 -17    0.57    1.41
   2  -9 -17    0.19    2.13
  -2   9  17    2.30    2.58
  -2   9  16   17.87    3.04
   2  -9 -16   20.33    2.63
   2  -9 -16   15.56    1.86
  -2   9  16   13.59    2.25
  -2  -9  16   19.97    2.45
   2   9 -16   15.95    2.41
  -2   9  15    2.78    1.71
  -2  -9  15    3.82    1.87
   2  -9 -15    2.63    1.52
   2   9 -15    3.61    1.75
   2  -9 -15    2.31    1.79
  -2   9  14   27.39    2.60
   2  -9 -14   35.02    2.58
  -2  -9  14   35.39    2.49
   2   9 -14   28.27    2.67
   2  -9 -14   30.79    1.91
  -2  -9  14   33.72    2.77
   2  -9 -14   35.06    2.83
  -2  -9  13    2.08    1.53
   2   9 -13    3.16    1.54
  -2  -9  13    2.90    1.51
   2  -9 -13    4.87    1.65
  -2   9  13    2.25    1.51
   2  -9 -13    1.79    1.44
   2   9 -12   73.24    4.42
  -2   9  12   78.86    5.31
  -2   9  12   71.14    4.36
   2  -9 -12   80.69    4.52
  -2  -9  12   88.41    4.73
  -2  -9  12   77.48    4.40
  -2  -9  12   75.28    4.44
   2  -9 -12   77.87    4.47
   2  -9 -11   34.50    2.38
  -2  -9  11   26.67    2.31
   2   9 -11   23.41    2.11
  -2   9  11   27.36    2.22
  -2   9  11   25.76    3.11
  -2  -9  11   28.61    2.64
  -2  -9  11   28.84    2.27
   2  -9 -11   30.19    2.41
   2  -9 -10   17.97    1.73
   2  -9 -10   15.81    1.94
  -2  -9  10   18.19    1.92
   2   9 -10   15.45    1.65
  -2   9  10   17.51    2.64
  -2   9  10   15.45    1.67
  -2  -9  10   16.09    2.27
  -2  -9  10   19.23    1.80
   2  -9  -9    3.33    1.14
  -2  -9   9    1.88    1.76
   2   9  -9    3.32    1.07
  -2  -9   9    4.60    1.81
  -2  -9   9    1.95    1.09
  -2   9   9    0.89    1.88
  -2  -9   9    5.70    1.51
  -2   9   9    1.73    1.04
   2  -9  -9    3.83    1.56
  -2  -9   8   45.31    3.47
  -2  -9   8   46.82    2.67
   2  -9  -8   46.42    3.16
  -2  -9   8   50.41    3.43
   2  -9  -8   48.25    2.68
   2   9  -8   40.28    2.61
  -2   9   8   48.01    3.76
  -2  -9   8   45.81    3.15
  -2   9   8   47.63    2.64
   2  -9  -7    9.62    1.75
  -2   9   7   10.81    2.19
  -2  -9   7    7.20    1.00
  -2   9   7   10.97    1.02
  -2  -9   7    8.02    2.01
  -2  -9   7    6.36    1.87
  -2  -9   7    9.03    1.75
  -2   9   6   98.90    4.95
  -2   9   6  111.60    6.17
   2  -9  -6   94.44    5.60
  -2  -9   6  112.17    5.92
  -2  -9   6  111.66    5.98
  -2  -9   6  114.16    5.78
  -2  -9   6  103.51    4.97
  -2  -9   5    6.36    1.98
  -2   9   5    8.09    1.97
  -2  -9   5    6.58    1.66
   2  -9  -5    4.03    1.56
  -2  -9   5    9.33    1.92
  -2  -9   4   71.86    4.39
   2  -9  -4   73.65    4.31
  -2   9   4   67.38    4.61
  -2  -9   4   76.44    4.57
  -2  -9   3  179.42    8.70
  -2   9   3  162.37    8.75
   2  -9  -3  159.82    8.51
   2  -9  -2    0.79    1.54
  -2  -9   2    1.05    1.62
  -2   9   2    1.46    1.65
  -2   9   1  142.88    7.45
   2  -9  -1  134.08    7.25
  -2   9   0   28.79    2.56
  -2  -9   0   31.04    2.75
   2  -9   0   34.45    2.63
   2  -9   1   22.07    2.29
  -2  -9  -1   16.35    2.31
  -2  -9  -2  220.51   11.54
   2  -9   2  240.00   11.53
  -2  -9  -3    2.73    1.66
  -2   9  -4   65.17    4.16
   2   9   4   66.49    4.52
  -2  -9  -4   66.14    4.21
  -2  -9  -5   35.68    1.80
   2   9   5   38.99    3.35
  -2  -9  -5   41.43    3.03
  -2   9  -5   33.10    1.86
   2  -9   6    2.46    0.72
   2   9   6    2.39    1.79
   2   9   6    1.84    0.75
   2  -9   6    0.84    1.72
  -2  -9  -6    1.21    1.65
  -2  -9  -6    1.66    0.76
  -2   9  -6    1.29    0.73
  -2   9  -6    2.02    1.76
  -2  -9  -7    2.52    0.97
   2   9   7    3.58    2.01
   2  -9   7    1.24    1.70
  -2  -9  -7    2.72    1.66
  -2   9  -7    0.79    1.73
  -2   9  -7    3.38    0.89
   2   9   7    4.47    0.88
   2  -9   7    3.37    0.89
   2  -9   8    0.27    1.82
  -2  -9  -8    3.18    1.70
   2   9   8    1.49    0.97
   2  -9   8    1.62    1.00
   2   9   8    1.38    2.03
  -2   9  -8    2.10    1.86
  -2   9  -8    1.21    0.99
  -2  -9  -8    0.69    1.00
   2   9   9   76.72    4.24
   2  -9   9   80.95    4.68
  -2  -9  -9   72.50    4.71
   2  -9   9   87.65    4.29
  -2  -9  -9   74.63    4.26
   2  -9  10   10.97    2.00
  -2  -9 -10   11.49    2.11
   2  -9  10    9.53    1.51
  -2  -9 -10   13.31    1.66
   2   9  10    8.03    1.44
   2   9  11   19.51    1.95
   2  -9  11   16.26    1.89
   2  -9  11   16.65    2.16
   2  -9  12    8.44    1.64
   2  -9  12    6.01    1.78
  -2  -9 -12    6.25    1.70
   2   9  12    5.22    1.54
   2  -9  13   10.09    1.90
   2   9  13    5.29    1.68
  -2  -9 -13    8.61    1.90
   2  -9  13   10.43    1.76
   2   9  13    3.75    2.40
   2   9  14    5.78    2.41
  -2  -9 -14    2.70    1.80
   2  -9  14    5.44    1.72
   2   9  14    6.25    1.80
   2   9  15   -1.98    1.89
   2   9  15   -1.41    2.47
   2  -9  15   -0.15    1.87
  -2  -9 -15    0.86    1.99
   2  -9  16    8.58    2.09
   2   9  16    8.08    2.14
  -2  -9 -16   12.29    2.32
   2   9  16   12.76    2.96
  -2   9 -16    8.80    2.20
   2   9  17    2.91    2.12
  -2   9 -17    2.11    2.18
   2   9  17    2.68    2.80
  -2  -9 -17    1.95    2.13
  -2   9 -18    1.62    2.19
  -2  -9 -18    3.51    2.19
  -2   9 -19   -1.93    2.45
  -2  -9 -19   -1.53    2.52
  -2   9 -20   -0.45    2.48
  -2   9 -21    1.89    2.68
   2  10 -19   14.36    2.77
   2  10 -18    2.34    2.11
   2  10 -17    1.84    1.89
   2 -10 -17    0.42    1.53
   2  10 -16    7.77    2.01
   2 -10 -16    9.65    1.79
  -2  10  16    7.66    1.97
   2 -10 -15   29.66    2.65
  -2  10  15   25.84    2.43
   2 -10 -15   27.10    2.41
  -2  10  14    1.61    1.56
   2 -10 -14    2.14    1.59
  -2  10  14    1.67    2.37
   2  10 -14    0.26    1.51
   2 -10 -14    2.62    1.74
   2  10 -13   17.40    1.93
  -2  10  13   19.16    3.13
  -2  10  13   14.07    1.82
   2 -10 -13   18.74    2.09
   2 -10 -13   15.91    2.02
  -2 -10  12    9.89    1.63
  -2 -10  12   10.27    1.75
  -2  10  12   11.32    1.48
   2 -10 -12   10.28    1.90
  -2  10  12    4.19    2.37
   2  10 -12   10.89    1.62
   2 -10 -12    9.86    1.65
   2  10 -11    1.02    1.20
  -2 -10  11    1.48    1.21
   2 -10 -11    3.47    1.63
  -2  10  11    3.55    2.11
  -2 -10  11   -0.12    1.49
   2 -10 -11    2.41    1.30
  -2  10  11    4.86    1.27
   2  10 -10   27.66    2.06
   2 -10 -10   32.08    2.65
  -2 -10  10   30.29    2.08
  -2  10  10   28.73    2.05
  -2  10  10   26.07    3.13
  -2 -10  10   35.29    2.60
   2 -10 -10   27.95    2.09
  -2  10   9    0.24    2.11
  -2 -10   9    2.84    2.09
  -2  10   9    2.73    0.98
   2 -10  -9    3.59    1.63
  -2 -10   9    3.43    0.99
  -2 -10   9    5.24    1.64
  -2 -10   8    0.35    1.87
  -2  10   8    3.92    2.20
  -2 -10   8    0.42    0.77
  -2 -10   8    0.82    1.51
  -2  10   8    0.89    0.75
   2 -10  -8    2.02    1.62
  -2 -10   8   -1.60    2.06
  -2 -10   7   17.26    1.11
  -2  10   7   20.13    1.10
  -2  10   7   22.48    2.78
  -2  10   7   17.20    1.10
  -2 -10   7   18.39    1.12
   2 -10  -7   22.18    2.31
  -2 -10   7   25.24    2.29
  -2 -10   7   23.53    2.58
  -2 -10   7   20.68    2.67
   2 -10  -6   72.07    4.28
  -2  10   6   78.22    4.83
  -2 -10   6   71.94    4.37
  -2 -10   6   65.03    4.46
  -2 -10   6   61.46    4.48
  -2 -10   5   27.58    2.90
   2 -10  -5   37.13    2.85
  -2  10   5   31.80    3.01
  -2 -10   5   40.41    2.91
  -2 -10   5   35.28    3.17
  -2  10   4    6.67    2.06
  -2 -10   4    0.51    2.06
   2 -10  -4    5.27    1.79
  -2 -10   4    6.36    1.86
   2 -10  -3   80.07    4.82
  -2  10   3   83.10    5.13
  -2  10   2    4.68    1.83
   2 -10  -2    5.85    1.77
  -2  10   1   60.05    3.76
   2 -10  -1   55.70    3.62
   2 -10   0   70.30    4.47
  -2 -10   0   73.57    4.64
  -2 -10  -1   37.32    3.21
   2 -10   1   39.12    3.19
   2 -10   2   48.27    3.37
  -2 -10  -2   40.67    3.32
  -2 -10  -3    0.84    1.74
  -2 -10  -4   17.43    2.33
  -2 -10  -5    0.67    1.88
   2 -10   5    0.79    1.92
  -2 -10  -6    4.83    1.89
   2  10   6    5.19    2.19
  -2  10  -6    4.77    2.02
   2 -10   6    2.49    1.94
   2  10   7    2.76    0.73
  -2  10  -7    3.81    2.11
  -2 -10  -7    1.83    1.86
   2  10   7    2.93    2.22
  -2 -10  -7    2.81    0.75
  -2  10  -7    2.39    0.76
   2 -10   7    4.73    1.99
   2 -10   7    1.98    0.67
   2  10   8   25.52    3.15
   2  10   8   25.47    1.74
  -2 -10  -8   29.05    2.76
   2 -10   8   23.21    2.64
  -2  10  -8   25.70    1.76
  -2 -10  -8   29.12    1.81
   2 -10   8   28.21    1.74
   2 -10   9   10.68    2.16
   2  10   9    8.72    1.26
  -2  10  -9    8.84    1.26
  -2 -10  -9   12.08    2.20
   2 -10   9    8.40    1.21
  -2 -10  -9   10.95    1.37
   2  10   9   10.53    2.66
   2  10  10   60.33    4.59
   2 -10  10   56.74    3.81
  -2  10 -10   52.32    3.17
  -2 -10 -10   54.09    3.86
  -2 -10 -10   53.45    3.22
   2  10  10   49.76    3.16
   2 -10  10   59.25    3.20
  -2  10 -11   37.93    2.59
   2  10  11   37.75    2.56
  -2 -10 -11   36.50    2.62
  -2 -10 -11   37.67    3.18
   2 -10  11   38.07    3.07
   2 -10  11   35.21    2.59
  -2  10 -12   -0.11    1.35
  -2 -10 -12    1.15    1.92
   2 -10  12   -0.67    1.80
   2  10  12    1.55    1.37
  -2 -10 -12    0.96    1.47
  -2 -10 -13   -0.16    1.92
  -2  10 -13   -0.26    1.45
   2  10  13    0.36    1.45
  -2 -10 -13    0.67    1.63
  -2 -10 -14   17.77    2.51
  -2 -10 -14   18.30    2.30
  -2  10 -14   18.18    2.17
   2  10  14   15.16    2.94
   2  10  14   18.72    2.16
  -2 -10 -15    6.24    2.14
   2  10  15    8.06    2.82
   2  10  15    6.86    1.83
  -2  10 -15    6.27    1.90
  -2 -10 -16   17.54    2.50
  -2  10 -16   16.50    2.32
  -2  10 -17    1.78    2.13
  -2 -10 -17    2.96    2.16
  -2 -10 -18   12.71    2.42
  -2  10 -18   19.53    2.68
  -2  10 -19   -0.20    2.36
   2 -11 -15   34.76    2.82
   2  11 -14    3.05    1.53
   2 -11 -14    1.91    1.73
   2  11 -13    5.33    1.46
   2 -11 -13    9.91    1.95
  -2  11  13    8.92    2.87
  -2  11  12    3.36    2.47
   2  11 -12   -0.34    1.21
  -2  11  12   -0.68    1.21
   2 -11 -12    0.41    1.72
   2 -11 -11    3.32    1.77
  -2  11  11   -1.50    1.10
  -2  11  11   -1.09    2.35
  -2  11  10   -0.53    2.41
  -2  11  10    0.92    0.90
   2 -11 -10    2.81    1.78
  -2  11   9   -1.08    0.66
  -2 -11   9   -1.12    1.69
  -2  11   9   -2.55    2.30
   2 -11  -9    1.01    1.77
  -2 -11   8    0.44    1.75
   2 -11  -8    0.29    1.73
  -2 -11   8    0.75    2.03
  -2  11   8    0.25    2.24
  -2 -11   7    7.31    2.17
  -2  11   7    9.78    2.33
   2 -11  -7   10.98    2.03
  -2  11   6    5.05    2.24
   2 -11  -6    4.88    1.92
  -2 -11   6    7.74    2.07
  -2  11   5   85.66    5.41
   2 -11  -5   80.05    4.95
   2 -11  -4    6.11    1.96
  -2  11   4   11.72    2.32
   2 -11  -3   64.55    4.19
  -2  11   3   61.42    4.43
  -2  11   2   56.62    3.95
   2 -11  -2   58.37    3.79
   2 -11  -1    9.99    2.04
  -2 -11   1    8.04    2.18
  -2 -11   0    4.40    1.94
   2 -11   0    4.31    1.95
   2 -11   1    4.02    1.88
  -2 -11  -1    0.18    1.76
  -2 -11  -2    1.28    2.01
  -2 -11  -3    0.92    2.02
  -2 -11  -4    7.17    2.16
  -2 -11  -5    1.83    2.07
   2 -11   5    7.83    2.34
  -2 -11  -6   13.83    2.50
   2 -11   6   18.70    2.59
  -2 -11  -7    1.63    2.08
   2  11   7    0.26    2.27
  -2 -11  -8    5.42    2.08
   2  11   8    3.23    2.51
   2  11   9   16.65    1.31
  -2 -11  -9   17.57    2.50
  -2  11  -9   17.78    1.33
   2  11   9   16.08    3.10
   2  11  10   11.32    1.33
  -2 -11 -10   16.23    2.49
  -2  11 -10   12.95    1.40
   2  11  10   12.77    3.05
  -2  11 -11    8.20    1.39
  -2 -11 -11    6.20    2.23
   2  11  11    6.21    1.29
  -2 -11 -12    0.35    2.09
  -2  11 -12   -1.16    1.29
   2  11  12    1.19    2.44
  -2 -11 -13    7.33    2.28
  -2  11 -13    4.71    1.53
  -2 -11 -14    0.35    2.22
  -2  11 -14   -0.12    1.53
  -2 -11 -15   47.18    3.78
  -2 -11 -16    4.52    2.38
  -2 -11 -17   12.82    2.56
   2 -12 -14    3.58    1.97
   2 -12 -13    2.57    1.97
   2 -12 -12   15.16    2.42
  -2  12  11    1.44    2.52
   2 -12 -11    4.23    1.93
  -2  12  10    3.62    2.83
   2 -12 -10    3.40    2.04
   2 -12  -9    8.36    2.22
  -2  12   9    5.14    2.49
   2 -12  -8    2.09    1.94
  -2  12   8    2.36    2.43
  -2 -12   7    6.02    2.30
  -2  12   7    6.33    2.62
   2 -12  -7    6.20    2.13
  -2 -12   6   25.18    2.96
  -2  12   6   23.59    3.12
   2 -12  -6   24.98    2.74
  -2  12   5    0.48    2.20
   2 -12  -5    0.17    1.90
   2 -12  -4   50.99    3.62
  -2  12   4   40.49    3.84
   2 -12  -3    5.38    2.08
  -2  12   3    4.65    2.33
  -2 -12   3   10.30    2.40
  -2 -12   2    1.38    2.04
   2 -12  -2    2.66    2.01
   2 -12  -1    4.78    2.16
  -2 -12   1    4.47    2.13
  -2 -12   0    1.57    2.16
   2 -12   0    2.51    1.93
  -2 -12  -1   22.87    2.83
  -2 -12  -2   16.96    2.58
  -2 -12  -3    5.50    2.29
  -2 -12  -4   10.81    2.51
  -2 -12  -5    5.90    2.27
  -2 -12  -6    0.59    2.22
  -2 -12  -7    3.92    2.33
  -2 -12  -8   13.88    2.71
  -2 -12  -9   -1.55    2.35
  -2 -12 -10    0.19    2.24
   2  12  10    2.40    2.72
  -2 -12 -11    7.96    2.62
  -2 -12 -12    5.63    2.48
  -2 -12 -13    2.03    2.49
  -2 -12 -14   15.31    2.77
  -2 -12 -15   11.46    2.74
   2 -13 -12    0.78    2.18
   2 -13 -11    1.45    2.19
   2 -13 -10    2.97    2.17
   2 -13  -9    1.18    2.18
   2 -13  -8    1.37    2.26
  -2  13   8    0.28    2.65
  -2  13   7    3.80    2.69
   2 -13  -7    0.88    2.19
  -2  13   6   14.47    3.07
   2 -13  -6   18.58    2.70
  -2  13   5   -1.52    2.51
   2 -13  -5   -0.73    2.06
   2 -13  -4   11.74    2.57
  -2 -13   4   16.13    2.82
   2 -13  -3    6.88    2.30
  -2 -13   3    2.97    2.27
   2 -13  -2    4.90    2.33
  -2 -13   2    5.93    2.30
  -2 -13   1    4.44    2.42
  -2 -13   0   -1.47    2.26
  -2 -13  -1    1.66    2.32
  -2 -13  -2    3.56    2.49
  -2 -13  -3    4.61    2.46
  -2 -13  -4    2.09    2.46
  -2 -13  -5   34.59    3.47
  -2 -13  -6    3.11    2.42
  -2 -13  -7   12.99    2.76
  -2 -13  -8    4.92    2.65
  -2 -13  -9    7.13    2.58
  -2 -13 -10    4.45    2.56
  -2 -13 -11    2.01    2.51
  -2 -13 -12    0.40    2.66
  -2 -13 -13    4.30    2.68
   2 -14 -10    8.17    2.56
   2 -14  -9    5.46    2.55
   2 -14  -8   16.19    2.84
   2 -14  -7   17.47    2.94
   2 -14  -6    8.93    2.70
   2 -14  -5   23.75    3.11
   3   0 -25    0.17    1.99
   3   0 -24   15.00    2.43
   3   0 -23   -1.76    2.73
   3   0 -23    1.99    1.20
  -3   0  23    1.24    1.32
   3   0 -22   59.29    3.44
   3   0 -22   61.23    4.87
  -3   0  22   64.90    3.56
   3   0 -21    0.85    1.15
   3   0 -21   -0.80    2.41
  -3   0  21    2.07    1.30
   3   0 -20   56.66    3.23
  -3   0  20   58.29    3.36
   3   0 -20   60.06    4.64
  -3   0  19   -0.09    1.26
   3   0 -19    1.21    2.12
   3   0 -19    0.94    1.05
  -3   0  19   -1.76    2.19
  -3   0  18    3.35    1.28
  -3   0  18    1.47    2.03
   3   0 -18    3.19    1.07
   3   0 -18    2.29    2.10
  -3   0  17    0.68    1.17
   3   0 -17   -0.90    0.99
   3   0 -17   -0.22    1.85
  -3   0  17    1.58    1.95
  -3   0  16   -0.19    1.84
   3   0 -16    3.06    0.90
  -3   0  16    1.00    1.12
   3   0 -16    3.86    1.93
  -3   0  15    1.13    1.14
   3   0 -15    0.32    0.79
  -3   0  15   -1.94    1.60
   3   0 -15    0.38    1.51
  -3   0  14   22.70    2.29
   3   0 -14   19.95    1.40
   3   0 -14   22.82    2.38
  -3   0  14   18.64    1.65
   3   0 -13    0.09    0.67
  -3   0  13   -1.08    1.46
  -3   0  13   -0.22    0.94
   3   0 -13   -0.17    1.43
   3   0 -12   83.11    4.61
   3   0 -12   74.34    3.81
  -3   0  12   77.51    4.04
  -3   0  12   79.79    4.55
  -3   0  11   -1.45    1.37
   3   0 -11   -1.54    1.23
  -3   0  11    0.20    0.90
   3   0 -11    0.59    0.60
   3   0 -10  143.40    6.85
  -3   0  10  141.76    7.43
  -3   0  10  148.29    7.07
   3   0 -10  149.77    7.51
   3   0  -9   -0.12    1.20
   3   0  -9   -0.06    0.57
  -3   0   9   -0.65    1.09
  -3   0   9    1.54    0.95
  -3   0   8   13.63    1.56
   3   0  -8   11.48    1.51
  -3   0   8   10.43    1.20
   3   0  -8   12.85    0.87
   3   0  -7   -0.55    0.96
  -3   0   7   -0.53    1.03
   3   0  -7   -0.12    0.40
  -3   0   7    0.35    0.77
  -3   0   6  562.38   25.99
   3   0  -6  565.75   26.21
  -3   0   5   -0.14    0.28
  -3   0   5   -1.20    0.84
   3   0  -5   -0.42    0.73
   3   0  -4   42.24    2.35
  -3   0   4   41.36    2.36
   3   0  -3    0.62    0.55
  -3   0   3    1.06    0.77
   3   0  -3    0.15    0.59
   3   0  -2 6809.48  312.48
  -3   0   2 6639.07  312.46
  -3   0   2 7005.19  312.57
   3   0  -2 7087.13  312.56
   3   0  -1    1.25    0.45
  -3   0   0  656.64   29.39
   3   0   0  622.25   29.38
   3   0   1    1.70    0.69
  -3   0  -1    4.18    0.63
   3   0   2 9932.50  454.51
  -3   0  -2 9999.00  454.52
   3   0   3    0.44    0.73
  -3   0  -3    1.00    0.64
  -3   0  -3    0.70    0.55
   3   0   4    6.61    0.94
  -3   0  -4    7.18    0.75
   3   0   4    5.10    0.67
  -3   0  -4    6.26    0.86
   3   0   5    1.23    0.87
  -3   0  -5    2.33    0.84
   3   0   5    1.70    0.62
   3   0   6  171.45    8.45
  -3   0  -6  179.81    8.50
   3   0   6  170.56    8.26
   3   0   7   -0.09    1.00
  -3   0  -7    1.16    0.98
   3   0   7   -0.18    0.78
   3   0   8   52.29    3.08
  -3   0  -8   47.82    3.07
   3   0   8   49.04    2.80
   3   0   9   -0.12    1.21
   3   0   9    0.23    0.93
  -3   0  -9   -0.73    1.16
   3   0  10  472.72   21.66
   3   0  10  457.37   21.35
  -3   0 -10  437.78   21.65
   3   0  11   -0.28    1.27
  -3   0 -11    0.73    1.31
   3   0  11    1.33    1.02
   3   0  12  567.89   26.34
  -3   0 -12  554.06   26.68
   3   0  12  564.40   26.68
   3   0  13   -1.62    1.49
  -3   0 -13   -0.68    1.37
   3   0  13   -0.56    1.13
   3   0  14   53.55    3.69
   3   0  14   48.72    3.23
  -3   0 -14   51.02    3.65
   3   0  15   -1.92    1.30
   3   0  15    0.74    1.74
  -3   0 -15   -0.60    1.71
   3   0  16  201.20   10.42
  -3   0 -16  216.70   10.55
   3   0  16  184.60    9.91
   3   0  17   -0.57    1.44
  -3   0 -17   -0.22    1.80
   3   0  17    1.85    2.07
   3   0  18   10.17    2.45
   3   0  18   16.05    2.04
  -3   0 -18   13.35    2.49
  -3   0 -19    4.70    2.25
   3   0  19    2.54    1.74
  -3   0 -20    3.40    2.34
   3   0  20    8.10    2.01
  -3   0 -21    2.74    2.48
  -3   0 -21    2.39    1.58
   3   0  21    1.71    1.71
  -3   0 -22   15.43    3.07
  -3   0 -22   15.79    2.08
   3   0  22   22.18    2.56
  -3   0 -23    1.50    2.74
  -3   0 -23    0.25    1.67
   3   0  23   -0.73    1.96
  -3   0 -24   28.52    2.71
  -3   0 -25    0.42    1.89
   3   1 -25   26.50    2.97
   3   1 -24   20.43    2.59
   3   1 -23   53.94    3.41
   3   1 -23   63.53    4.08
  -3  -1  23   63.74    3.63
   3  -1 -23   53.19    4.71
   3   1 -22   11.27    1.67
  -3  -1  22    8.39    1.71
   3  -1 -22   11.93    1.31
   3   1 -22   15.26    2.27
   3  -1 -22   12.01    2.89
   3  -1 -21   11.24    1.29
   3   1 -21   11.99    1.62
   3  -1 -21   16.20    2.80
   3   1 -21   14.96    2.13
  -3  -1  21   11.75    1.79
  -3  -1  20   16.01    1.90
   3   1 -20   15.80    2.12
   3   1 -20   11.02    1.61
   3  -1 -20   11.67    2.70
  -3   1  20   15.65    1.46
   3  -1 -20   13.81    1.34
   3   1 -19    6.17    1.34
   3  -1 -19    8.20    2.46
  -3   1  19    9.50    1.22
  -3  -1  19    5.04    2.33
   3  -1 -19    5.72    1.06
  -3  -1  19    6.71    1.59
   3   1 -19    9.98    1.84
   3  -1 -18    4.70    0.95
  -3   1  18    5.15    1.13
   3   1 -18    3.68    1.23
  -3  -1  18    4.19    1.48
   3  -1 -18    1.37    2.15
  -3  -1  18    4.18    2.18
  -3  -1  17    4.93    2.05
   3  -1 -17    8.84    2.18
   3   1 -17    5.62    1.22
   3  -1 -17    6.19    0.94
  -3   1  17    5.73    1.12
  -3  -1  16    8.87    2.07
   3  -1 -16    9.12    2.02
   3   1 -16    9.64    1.30
   3  -1 -16   10.42    1.00
  -3   1  16    8.50    1.17
  -3  -1  15   -1.06    1.71
   3   1 -15   -0.74    0.97
   3  -1 -15   -0.38    1.68
   3  -1 -15    0.28    0.68
  -3   1  15    0.44    0.90
   3   1 -14    1.79    0.94
  -3   1  14    2.81    0.91
   3  -1 -14    1.13    0.63
   3  -1 -14    3.72    1.54
  -3  -1  13   37.02    2.98
   3   1 -13   45.11    2.43
   3  -1 -13   42.03    2.18
   3  -1 -13   40.17    3.10
  -3   1  13   40.89    2.38
  -3   1  12   50.25    2.74
   3   1 -12   54.35    2.77
   3  -1 -12   48.15    2.51
   3  -1 -12   50.01    3.38
  -3  -1  12   53.85    3.41
  -3   1  11   85.94    4.41
  -3  -1  11   90.38    5.02
   3  -1 -11   86.19    4.21
   3   1 -11   95.77    4.45
   3  -1 -11   89.97    5.04
  -3  -1  10  158.83    8.00
   3   1 -10  171.09    7.56
   3  -1 -10  153.39    7.32
   3  -1 -10  152.98    8.03
  -3   1  10  157.64    7.53
   3   1  -9    2.60    0.82
  -3   1   9    2.80    0.81
   3  -1  -9    1.55    0.38
  -3  -1   9    3.45    1.21
  -3  -1   8   26.75    2.11
   3   1  -8   29.20    1.71
   3  -1  -8   28.63    2.17
  -3   1   8   28.42    1.69
   3  -1  -7   79.70    4.32
  -3  -1   7   78.13    4.36
   3   1  -7   78.96    3.97
  -3  -1   7   85.13    3.95
  -3   1   7   80.29    3.99
   3  -1  -6   12.25    1.02
   3  -1  -6   11.49    1.29
  -3  -1   6   14.88    0.94
  -3   1   6   14.61    0.98
  -3  -1   5  185.12    8.34
   3  -1  -5  174.32    8.58
   3  -1  -5  173.44    8.37
   3   1  -5  179.02    8.42
  -3  -1   5  173.87    8.57
   3  -1  -4 1360.83   62.73
   3  -1  -4 1430.49   62.92
  -3  -1   4 1413.88   62.71
  -3  -1   4 1312.66   62.88
   3   1  -4 1334.02   62.77
   3  -1  -3    5.88    0.75
  -3  -1   3    4.07    0.81
  -3  -1   2 3174.69  145.86
  -3  -1   2 3230.72  145.97
  -3  -1   1  320.99   15.19
  -3  -1   1  340.62   15.25
  -3  -1   0  117.94    5.66
  -3  -1   0  116.59    5.60
  -3  -1   0  123.21    5.58
   3  -1   0  113.53    5.66
  -3  -1  -1  471.06   21.59
   3  -1   1  469.72   21.70
  -3  -1  -1  468.96   21.70
  -3  -1  -2    7.59    0.81
   3  -1   2    8.16    0.89
   3   1   2    7.73    0.62
  -3  -1  -3  386.37   18.32
   3   1   3  413.72   18.09
   3  -1   3  353.53   18.28
  -3  -1  -4  390.29   19.36
   3   1   4  399.07   19.33
  -3   1  -4  426.78   19.12
   3  -1   4  431.68   19.39
  -3   1  -4  416.43   19.08
   3  -1   5  780.01   34.68
   3   1   5  745.78   34.61
  -3   1  -5  731.70   34.33
  -3  -1  -5  769.26   34.63
  -3  -1  -5  767.94   34.70
   3  -1   6  111.72    5.26
  -3  -1  -6  123.54    5.66
   3   1   6  126.25    5.57
  -3   1  -6  101.94    5.19
   3  -1   6  102.55    5.56
   3  -1   7   18.55    1.29
   3  -1   7   17.73    1.70
  -3   1  -7   19.94    1.24
   3   1   7   23.41    1.65
  -3  -1  -7   23.48    1.80
   3  -1   8  144.26    6.78
   3  -1   8  138.14    7.15
  -3   1  -8  141.36    6.69
   3   1   8  138.72    7.03
  -3  -1  -8  136.97    7.15
   3  -1   9    6.91    0.94
   3  -1   9    8.60    1.43
  -3  -1  -9    6.66    1.43
   3   1   9    5.57    1.23
   3  -1  10   14.43    1.29
   3  -1  10   16.65    1.74
   3   1  10   16.72    1.56
  -3  -1 -10   15.76    1.71
   3  -1  11  289.02   13.29
   3   1  11  273.27   13.51
  -3  -1 -11  270.60   13.72
   3  -1  11  282.18   13.70
  -3  -1 -12   71.52    4.29
   3   1  12   76.40    4.10
   3  -1  12   64.39    3.78
   3  -1  12   71.86    4.29
   3  -1  13  175.04    9.12
   3   1  13  177.39    8.91
   3  -1  13  170.91    8.63
  -3  -1 -13  182.83    9.21
   3  -1  14    3.28    1.68
   3   1  14    4.81    1.49
  -3  -1 -14    2.03    1.66
   3  -1  14    2.85    1.19
  -3   1 -14    5.54    1.16
  -3  -1 -15   26.41    2.69
  -3   1 -15   26.73    1.94
   3  -1  15   25.27    2.11
   3   1  15   20.71    2.24
   3  -1  15   28.61    2.71
  -3   1 -16   29.79    2.17
   3  -1  16   32.32    2.36
   3   1  16   28.21    2.60
   3  -1  16   30.74    2.97
  -3  -1 -16   27.62    2.90
  -3   1 -17   15.56    1.67
   3  -1  17   16.82    2.48
   3  -1  17   11.82    1.79
   3   1  17   10.70    1.95
  -3  -1 -17   13.82    2.37
  -3   1 -18    3.16    1.33
   3  -1  18    2.16    2.09
  -3  -1 -18   -1.40    1.92
   3   1  18    1.88    1.79
   3  -1  18    4.34    1.58
  -3  -1 -19    1.72    2.17
   3   1  19    3.88    0.81
   3   1  19    5.88    1.98
  -3   1 -19    7.38    1.58
   3  -1  19    3.88    1.58
   3   1  20   26.34    1.55
   3   1  20   27.73    2.84
  -3   1 -20   28.76    2.34
   3  -1  20   29.21    2.54
  -3  -1 -20   28.92    3.33
   3   1  21   17.20    2.48
  -3   1 -21   19.47    2.03
   3   1  21   16.08    1.02
  -3  -1 -21   15.80    2.97
   3  -1  21   18.73    2.24
  -3   1 -22   11.24    1.99
   3  -1  22   11.90    2.12
  -3  -1 -22   12.23    2.74
   3   1  22   16.34    2.55
  -3   1 -23   -1.99    1.76
   3   1  23   -1.22    2.08
  -3   1 -24    0.28    1.93
   3   1  24    1.04    2.21
  -3  -1 -25   10.21    2.15
   3   2 -24   -2.15    2.20
   3   2 -23    1.20    1.97
   3   2 -23   -2.35    2.78
   3  -2 -23   -0.87    2.52
  -3  -2  23   -2.65    1.89
   3   2 -23    0.10    1.48
   3   2 -22    5.25    2.02
  -3  -2  22   -1.39    1.82
   3  -2 -22    0.08    0.87
   3  -2 -22   -0.28    2.52
   3   2 -22   -3.10    2.56
   3   2 -22    0.31    1.47
   3   2 -21   26.49    3.23
   3  -2 -21   25.77    3.26
   3   2 -21   26.96    2.19
   3   2 -21   25.07    2.63
   3  -2 -21   21.68    1.58
   3   2 -20    5.19    1.47
   3  -2 -20    4.81    0.94
   3   2 -20    6.20    1.78
   3  -2 -20    5.79    2.27
   3   2 -20    6.87    2.53
   3   2 -19    5.93    1.83
   3   2 -19   10.23    1.57
   3  -2 -19    4.08    2.18
   3  -2 -19    6.93    0.94
   3   2 -19    6.30    2.43
  -3  -2  19    3.93    1.99
  -3   2  19    4.85    2.27
   3   2 -18   24.14    2.08
  -3   2  18   18.22    2.77
   3  -2 -18   24.09    1.53
  -3  -2  18   23.66    2.82
   3   2 -18   25.48    2.97
   3  -2 -18   26.38    3.09
   3   2 -18   27.62    2.43
   3   2 -17    8.00    1.47
  -3   2  17    7.93    2.12
   3   2 -17   10.40    2.36
   3   2 -17   10.18    1.80
   3  -2 -17   12.45    2.28
   3  -2 -17   11.02    0.97
  -3  -2  17    9.85    2.12
   3   2 -16   56.77    4.22
   3   2 -16   60.93    3.49
  -3  -2  16   57.72    4.14
   3  -2 -16   61.03    3.03
  -3   2  16   58.36    4.14
   3  -2 -16   62.83    4.28
   3   2 -16   60.66    3.71
  -3  -2  15   13.74    2.15
   3   2 -15   17.00    1.87
  -3   2  15   16.33    2.29
   3   2 -15   19.79    1.69
   3  -2 -15   13.04    2.15
   3   2 -15   19.25    2.36
   3   2 -14   -1.01    1.09
  -3   2  14   -0.17    1.53
   3   2 -14    0.53    1.56
   3   2 -14    1.92    1.29
  -3  -2  14   -0.98    1.46
   3  -2 -14    2.29    1.54
   3   2 -13   27.77    1.89
  -3   2  13   24.71    2.39
   3   2 -13   26.83    2.05
   3   2 -13   24.08    2.38
   3  -2 -13   24.23    2.35
  -3  -2  13   24.85    2.36
   3   2 -12   37.74    2.37
   3   2 -12   33.98    2.17
  -3  -2  12   29.80    2.57
   3  -2 -12   35.57    2.70
  -3   2  12   37.31    2.68
   3   2 -12   30.89    2.59
  -3   2  11   50.06    3.16
   3   2 -11   44.50    2.62
   3   2 -11   48.59    2.81
   3   2 -11   44.70    3.10
   3  -2 -11   43.06    3.06
  -3  -2  11   47.91    3.14
  -3  -2  10   96.68    5.45
   3   2 -10  105.97    5.11
  -3   2  10  102.44    5.50
   3   2 -10  102.81    5.23
   3   2 -10  102.32    5.55
   3  -2 -10   97.35    5.49
   3   2  -9    3.45    1.24
  -3   2   9    2.93    1.28
   3  -2  -9    2.52    1.26
   3   2  -9    1.81    0.99
   3   2  -9    2.51    0.94
  -3  -2   9    3.77    1.23
   3   2  -8  387.15   17.67
   3   2  -8  404.37   17.60
   3  -2  -8  357.87   17.50
  -3  -2   8  395.56   17.55
   3  -2  -8  357.03   17.83
   3   2  -8  353.76   17.85
  -3  -2   8  388.40   17.88
  -3   2   8  360.69   17.83
   3   2  -7   11.96    1.25
   3   2  -7   10.47    1.11
   3  -2  -7    9.49    1.27
   3   2  -7   12.19    1.37
  -3  -2   7   12.87    1.45
  -3   2   7    8.74    1.35
   3  -2  -7    8.83    0.97
  -3  -2   7   12.48    1.08
   3   2  -6  677.93   30.85
   3   2  -6  698.41   30.98
  -3  -2   6  704.56   30.78
   3  -2  -6  636.64   30.68
   3  -2  -6  639.55   30.93
   3   2  -5   92.58    5.08
   3  -2  -5  113.06    5.21
   3   2  -5  100.26    5.17
  -3  -2   5  102.86    5.18
  -3   2   5  103.65    5.21
  -3  -2   5  104.33    5.06
  -3  -2   5  107.58    5.05
  -3  -2   4   21.72    1.40
  -3  -2   4   25.51    1.52
  -3   2   4   19.73    1.13
   3   2  -4   23.79    1.49
   3  -2  -4   19.90    1.43
  -3  -2   4   24.13    1.40
  -3   2   4   19.11    1.49
   3   2  -4   22.56    1.42
  -3  -2   3  541.11   23.56
  -3  -2   3  519.55   23.59
  -3   2   3  494.70   23.40
   3  -2  -3  528.82   23.59
   3   2  -3  476.75   23.56
  -3   2   3  521.49   23.60
  -3   2   2  612.79   29.85
  -3   2   2  659.42   29.98
  -3  -2   2  668.20   29.98
  -3  -2   2  699.35   29.99
  -3  -2   1   11.50    0.97
  -3  -2   0    2.09    0.55
   3   2   0    1.70    0.64
  -3   2   0    1.61    0.54
  -3  -2  -1 1699.03   74.69
   3  -2   1 1661.40   74.68
  -3   2  -1 1593.58   74.67
   3   2   1 1580.80   74.67
   3  -2   2  205.15    9.37
  -3   2  -2  195.97    9.36
   3   2   2  185.60    9.35
  -3  -2  -2  189.69    9.36
  -3  -2  -2  209.63    9.24
  -3   2  -3  193.65    9.56
  -3  -2  -3  193.91    9.57
   3   2   3  202.41    9.70
   3  -2   3  198.55    9.58
  -3  -2  -3  216.51    9.37
   3   2   3  190.02    9.57
   3   2   4 1058.17   49.51
  -3   2  -4 1054.64   49.53
   3   2   4 1056.61   49.60
   3  -2   4 1134.93   49.53
  -3  -2  -4 1062.29   49.53
   3  -2   4 1085.90   49.29
   3   2   5  353.33   17.46
   3  -2   5  413.28   17.52
  -3   2  -5  357.94   17.46
   3   2   5  339.31   17.51
   3  -2   5  389.01   17.17
  -3  -2  -5  359.05   17.46
  -3   2  -6  120.87    5.96
   3   2   6  113.33    5.94
  -3   2  -6  117.19    5.61
  -3  -2  -6  114.10    5.92
   3   2   6  117.97    5.93
   3  -2   6  116.41    5.91
  -3   2  -7   48.32    2.97
   3   2   7   50.06    3.02
  -3   2  -7   55.09    3.06
   3  -2   7   48.50    2.44
   3  -2   7   51.74    3.02
   3   2   7   45.76    3.00
  -3  -2  -7   47.87    3.00
  -3  -2  -7   47.92    2.99
  -3   2  -7   52.33    2.64
  -3   2  -8    7.58    0.96
   3  -2   8    7.06    1.36
   3   2   8    6.83    1.36
   3   2   8    6.56    1.31
   3  -2   8    8.21    0.72
  -3   2  -8    8.42    1.29
  -3  -2  -8    6.21    1.27
   3  -2   9   23.29    1.35
   3   2   9   21.26    1.90
   3  -2   9   22.05    1.89
  -3   2  -9   20.88    1.49
  -3   2  -9   19.66    1.87
  -3  -2  -9   22.24    1.91
   3   2   9   17.93    1.90
  -3   2 -10   36.80    2.65
   3  -2  10   39.59    2.71
  -3  -2 -10   42.43    2.74
   3  -2  10   37.86    2.12
   3   2  10   35.21    2.67
  -3   2 -10   39.70    2.24
   3   2  10   35.79    2.61
   3  -2  11  130.54    6.36
   3   2  11  128.91    6.93
   3   2  11  140.26    6.91
   3  -2  11  134.76    6.93
  -3   2 -11  133.82    6.98
  -3  -2 -11  124.17    6.91
  -3   2 -11  128.45    6.41
  -3   2 -12    5.14    1.02
  -3   2 -12    6.06    1.51
  -3  -2 -12    3.30    1.45
   3   2  12    7.02    1.61
   3  -2  12    8.43    1.68
   3  -2  12    7.20    1.01
   3   2  12    7.22    1.45
   3  -2  13  102.98    5.54
  -3  -2 -13   90.22    5.43
  -3   2 -13   93.79    4.89
  -3   2 -13  104.41    5.63
   3   2  13   92.04    5.37
   3  -2  13   94.10    4.87
   3   2  13   91.32    5.48
  -3   2 -14   23.13    2.53
   3   2  14   27.41    2.51
   3  -2  14   25.32    2.55
   3   2  14   24.08    2.60
  -3  -2 -14   26.48    2.53
  -3   2 -14   25.52    1.94
   3  -2  14   25.47    1.88
  -3  -2 -15   -1.00    1.88
  -3   2 -15    0.89    1.17
   3  -2  15    0.18    1.82
  -3   2 -15   -2.42    1.84
   3  -2  15    0.45    1.04
   3   2  15    2.20    1.74
   3   2  15    1.31    1.55
  -3   2 -16  115.74    6.73
   3   2  16  110.13    6.47
  -3  -2 -16  120.65    6.79
   3  -2  16  122.09    6.72
   3  -2  16  115.95    5.99
   3   2  16  109.49    6.66
  -3   2 -16  116.39    5.99
  -3  -2 -17    2.85    1.91
   3  -2  17    6.04    1.40
   3  -2  17    2.85    2.01
   3   2  17    4.08    2.15
   3   2  17    9.41    1.97
  -3   2 -17    4.22    2.06
  -3   2 -17    3.86    1.46
  -3   2 -18    8.54    1.59
   3  -2  18    7.21    1.50
   3   2  18    9.65    2.28
   3   2  18    5.85    2.02
  -3  -2 -18   11.40    2.27
   3  -2  18    7.26    2.28
  -3   2 -18    8.49    2.20
   3   2  19   23.96    2.74
  -3  -2 -19   25.80    3.12
   3  -2  19   24.00    2.20
  -3   2 -19   24.18    3.03
  -3   2 -19   23.59    2.20
  -3  -2 -20   23.35    3.09
  -3   2 -20   23.15    3.21
   3   2  20   22.76    2.81
   3  -2  20   25.16    2.24
  -3   2 -20   22.47    2.27
  -3   2 -21    9.87    1.92
   3  -2  21    5.45    1.72
  -3   2 -21    5.77    2.61
  -3  -2 -21    4.33    2.53
  -3   2 -21    7.42    2.05
   3   2  21    7.34    2.30
  -3  -2 -22    0.57    2.33
   3   2  22    1.51    2.24
  -3   2 -22    4.47    1.89
  -3   2 -22    3.74    2.53
  -3   2 -22    3.79    1.86
   3   2  23   19.41    2.84
  -3   2 -23   11.80    2.22
  -3   2 -24    1.19    2.12
   3   2  24    0.91    2.51
   3   2  25    3.95    2.60
   3   3 -24   14.29    2.70
  -3  -3  24   12.74    2.31
   3   3 -23   15.01    2.10
   3  -3 -23   13.26    3.09
   3   3 -23   19.90    3.42
   3   3 -23   12.96    2.59
   3   3 -22   -0.82    1.65
   3  -3 -22   -1.11    2.61
   3   3 -22    4.24    2.12
   3  -3 -22    0.61    0.50
   3   3 -22    1.68    2.37
   3   3 -21   12.42    1.88
   3  -3 -21    7.94    2.49
   3  -3 -21   11.01    0.92
   3   3 -21   16.41    2.35
   3   3 -21   12.87    2.82
   3   3 -20    5.60    2.53
   3   3 -20    0.56    1.52
   3  -3 -20    1.83    0.72
   3  -3 -20    1.51    2.13
   3   3 -20    0.48    1.88
   3   3 -19   29.44    3.30
   3   3 -19   33.43    2.85
  -3  -3  19   31.74    3.27
   3  -3 -19   30.56    1.72
   3  -3 -19   28.15    3.25
  -3   3  19   27.42    3.22
   3   3 -19   34.02    2.55
   3   3 -18   70.22    4.31
   3  -3 -18   62.91    4.68
  -3   3  18   72.53    4.83
   3   3 -18   72.93    4.93
  -3  -3  18   61.62    4.68
   3   3 -18   72.97    4.08
   3   3 -17   -0.65    1.93
   3   3 -17   -0.98    1.68
  -3  -3  17    0.98    1.92
   3  -3 -17    1.06    1.95
  -3   3  17    1.38    1.83
   3   3 -17    0.93    1.47
  -3   3  16   10.23    2.15
   3   3 -16   14.35    1.96
   3  -3 -16   10.64    2.20
   3   3 -16   11.29    1.58
  -3  -3  16    6.64    1.96
   3   3 -16    6.89    2.09
   3   3 -15    8.53    2.07
   3  -3 -15   10.53    2.01
  -3   3  15    9.10    1.95
   3   3 -15   12.86    1.77
   3   3 -15    8.09    1.49
  -3  -3  15   12.76    2.12
   3   3 -14   24.38    2.07
   3   3 -14   28.27    2.35
   3   3 -14   23.16    2.52
   3  -3 -14   27.89    2.64
  -3   3  14   28.04    2.53
  -3  -3  14   31.68    2.69
  -3   3  13  100.27    5.73
   3  -3 -13   98.98    5.82
   3   3 -13   94.37    5.75
   3   3 -13  109.32    5.38
  -3  -3  13  104.81    5.84
   3   3 -13  105.90    5.54
   3   3 -12   10.27    1.70
  -3   3  12   10.54    1.75
   3   3 -12   13.00    1.41
   3   3 -12   11.86    1.54
  -3  -3  12    9.18    1.67
   3  -3 -12    8.69    1.67
  -3  -3  11   12.04    1.74
   3   3 -11   15.19    1.39
   3   3 -11    8.84    1.51
   3  -3 -11   10.88    1.58
  -3   3  11   11.45    1.61
   3   3 -11   12.33    1.48
   3  -3 -10   82.00    4.30
   3   3 -10   91.20    4.54
  -3   3  10   74.68    4.70
   3   3 -10   95.93    4.87
  -3  -3  10   90.81    4.83
   3  -3 -10   91.78    4.86
   3   3 -10   85.48    4.64
   3   3  -9    9.30    1.36
   3  -3  -9   12.85    1.03
   3   3  -9   10.51    1.44
   3  -3  -9   10.37    0.77
  -3  -3   9   10.04    1.20
  -3   3   9   11.11    1.46
   3   3  -9   10.20    1.27
   3  -3  -9   11.12    1.47
  -3  -3   9   10.81    1.41
  -3   3   8  434.05   20.04
   3  -3  -8  431.12   19.66
  -3  -3   8  447.14   20.06
   3   3  -8  470.74   20.00
   3   3  -8  442.34   19.88
  -3  -3   8  449.38   19.84
   3   3  -8  432.24   20.05
   3  -3  -8  432.73   20.07
   3  -3  -8  388.38   19.52
  -3  -3   7    9.31    1.30
  -3   3   7    4.61    1.16
   3  -3  -7    3.48    1.09
   3   3  -7    9.58    1.30
  -3  -3   7   10.77    1.10
   3   3  -7   10.95    1.30
  -3  -3   6    0.08    1.01
  -3   3   6   -0.24    0.96
  -3  -3   6    0.13    0.90
   3  -3  -6    0.32    0.94
   3   3  -6   -0.87    0.91
   3  -3  -6    0.69    0.50
   3   3  -6    0.15    1.04
  -3  -3   5   53.83    2.82
   3   3  -5   48.09    2.85
   3  -3  -5   49.40    2.52
   3   3  -5   51.24    2.85
  -3  -3   5   49.31    2.80
   3  -3  -5   51.43    2.84
  -3  -3   4    3.31    0.78
   3   3  -4    2.47    0.76
  -3   3   4    2.72    0.63
  -3   3   4    2.41    0.80
   3   3  -4    3.78    0.94
   3  -3  -4    2.67    0.56
   3  -3  -4    4.41    0.79
  -3  -3   4    4.06    0.94
  -3  -3   4    4.02    0.79
   3  -3  -3  145.49    6.93
  -3  -3   3  134.72    6.98
  -3  -3   3  142.89    7.02
  -3   3   3  143.04    6.86
   3   3  -3  147.73    6.94
  -3  -3   3  155.93    6.96
  -3   3   3  142.88    6.95
  -3   3   2  119.02    5.90
  -3  -3   2  128.77    6.04
  -3  -3   2  125.17    5.91
  -3   3   2  121.78    5.94
  -3  -3   1  622.08   28.25
  -3   3   1  599.93   28.26
  -3  -3   1  615.53   28.24
  -3   3   1  616.07   28.25
  -3   3   1  616.29   28.24
  -3  -3   0   71.32    3.56
  -3   3   0   58.33    3.59
  -3   3  -1  359.40   15.86
  -3  -3  -1  339.43   16.09
  -3   3  -1  355.15   15.92
   3  -3   1  332.47   15.84
  -3  -3  -1  339.99   15.87
   3   3   1  327.04   15.85
  -3  -3  -2  104.17    5.53
  -3  -3  -2  109.26    5.30
   3   3   2  116.81    5.32
   3  -3   2  102.45    5.26
  -3   3  -2  110.47    5.29
   3  -3   3   31.45    2.07
   3   3   3   40.56    2.14
  -3  -3  -3   39.98    2.08
   3   3   3   38.42    2.36
  -3   3  -3   34.18    1.78
  -3   3  -3   35.16    2.06
  -3  -3  -3   41.14    2.39
   3   3   4  419.34   19.36
  -3   3  -4  409.14   19.15
   3   3   4  435.12   19.17
  -3  -3  -4  406.03   19.15
   3  -3   4  401.26   19.12
   3  -3   4  402.15   19.00
  -3   3  -5   54.82    3.31
  -3  -3  -5   64.41    2.94
   3   3   5   66.28    3.38
  -3  -3  -5   64.23    3.37
   3  -3   5   59.48    3.29
   3   3   5   59.46    3.50
   3  -3   5   54.07    3.11
   3  -3   6   23.19    1.76
  -3   3  -6   26.91    1.84
   3   3   6   22.07    1.99
  -3  -3  -6   27.66    1.87
   3   3   6   25.75    1.89
   3  -3   6   22.20    1.52
   3  -3   7  215.74   10.54
  -3  -3  -7  235.88   10.93
   3   3   7  235.84   10.93
   3  -3   7  223.73   10.88
  -3   3  -7  223.49   10.92
   3   3   7  228.97   11.05
   3   3   8    0.93    1.13
  -3   3  -8    0.13    0.88
   3   3   8    0.74    1.16
   3  -3   8    2.53    1.08
  -3   3  -8    2.33    1.11
  -3  -3  -8    1.52    1.09
  -3   3  -9   24.24    1.67
   3   3   9   22.59    2.02
   3  -3   9   23.11    1.21
   3   3   9   23.86    2.03
  -3   3  -9   24.03    2.01
  -3  -3  -9   23.92    2.03
   3  -3   9   20.78    1.92
   3  -3  10  221.02   10.39
   3   3  10  222.41   11.06
   3   3  10  220.16   11.11
  -3   3 -10  221.71   11.10
  -3  -3 -10  231.55   11.13
  -3   3 -10  232.52   10.73
   3  -3  10  223.92   11.04
  -3   3 -11    0.08    0.98
   3  -3  11    0.67    1.31
  -3  -3 -11    0.43    1.26
   3   3  11    2.05    1.41
   3  -3  11    0.94    0.53
   3   3  11    2.67    1.47
  -3   3 -11    1.03    1.29
   3   3  12   20.05    2.08
  -3   3 -12   15.51    1.86
  -3  -3 -12   17.27    2.10
   3  -3  12   14.00    1.08
   3   3  12   11.80    1.84
  -3   3 -12   15.15    1.52
   3  -3  12   10.20    1.79
   3  -3  13   56.79    3.81
   3   3  13   64.17    3.95
   3   3  13   60.82    3.83
   3  -3  13   53.95    3.01
  -3  -3 -13   61.55    3.91
  -3   3 -13   58.38    3.38
  -3   3 -13   55.71    3.86
  -3  -3 -14  475.19   22.53
   3   3  14  475.62   22.44
   3  -3  14  494.11   22.46
   3   3  14  480.40   22.45
  -3   3 -14  471.34   22.52
  -3   3 -14  462.19   21.90
   3  -3  14  448.19   21.65
  -3  -3 -15    1.76    1.76
  -3   3 -15    2.20    1.92
   3   3  15    3.07    1.89
  -3   3 -15    3.07    1.41
   3  -3  15    3.05    1.96
   3   3  15    2.19    1.65
   3  -3  15    4.61    1.01
   3   3  16    3.44    1.93
   3  -3  16    2.27    1.05
   3  -3  16    4.57    1.94
  -3  -3 -16    2.66    1.96
   3   3  16    5.14    1.95
  -3   3 -16    0.21    1.87
  -3   3 -16    2.72    1.42
  -3   3 -17   22.73    2.82
  -3  -3 -17   22.30    2.63
   3   3  17   24.67    2.78
   3   3  17   25.21    2.74
   3  -3  17   21.05    1.78
  -3   3 -17   23.32    2.21
   3  -3  17   23.27    2.77
  -3   3 -18   89.87    5.60
   3  -3  18   83.21    4.53
   3   3  18   89.26    5.59
  -3  -3 -18   72.55    5.39
   3   3  18   74.35    5.29
  -3   3 -18   90.32    4.98
  -3   3 -18   90.79    4.89
   3  -3  18   89.04    5.57
   3   3  19   24.96    2.99
  -3   3 -19   26.64    2.50
   3  -3  19   25.37    2.09
  -3   3 -19   34.27    3.21
  -3   3 -19   29.85    2.64
  -3  -3 -19   25.78    3.25
   3   3  20    1.55    2.05
  -3   3 -20   -2.14    1.72
  -3   3 -20   -0.52    2.24
   3  -3  20   -0.58    1.25
  -3  -3 -20   -0.77    2.27
  -3   3 -20    0.98    1.83
  -3   3 -21    0.58    1.83
  -3   3 -21    0.42    1.79
   3   3  21   -1.60    2.23
  -3   3 -21   -0.55    2.43
  -3  -3 -21   -0.27    2.39
  -3  -3 -22    3.97    2.74
  -3   3 -22    2.60    2.70
  -3   3 -22    8.76    2.11
   3   3  22   10.60    2.56
   3   3  23   12.84    2.89
  -3   3 -23    9.88    2.22
  -3   3 -24    2.36    2.17
   3   3  24    0.50    2.50
   3   3  25   -2.27    2.64
   3   4 -24   18.66    3.05
   3  -4 -23   -3.43    2.88
   3   4 -23   -0.20    2.35
   3   4 -23    0.13    1.91
   3   4 -23   -2.03    2.74
   3   4 -22   28.48    3.10
   3   4 -22   29.65    2.76
   3   4 -22   22.50    3.40
   3  -4 -22   30.70    3.61
   3   4 -21    8.47    2.36
   3   4 -21   13.66    2.07
   3  -4 -21    5.51    2.68
   3   4 -21   12.22    2.76
   3  -4 -20   33.81    3.44
   3   4 -20   27.88    2.91
   3   4 -20   36.08    2.57
   3   4 -20   35.66    3.43
  -3   4  19   19.74    2.86
   3   4 -19   23.82    2.27
   3   4 -19   26.21    3.05
   3  -4 -19   19.98    2.97
   3   4 -19   20.77    2.49
  -3  -4  19   17.06    2.78
   3   4 -18    1.82    2.05
   3  -4 -18    0.23    2.08
  -3   4  18    1.24    2.04
   3   4 -18    0.16    1.95
  -3  -4  18    0.82    2.09
   3   4 -18    0.97    1.55
   3   4 -17    6.42    2.18
   3   4 -17    4.61    1.59
   3  -4 -17    3.84    2.03
   3   4 -17    4.07    1.96
  -3  -4  17    5.07    2.12
  -3   4  17    6.65    2.04
   3   4 -16    6.55    1.54
   3   4 -16    6.23    1.91
  -3  -4  16    8.67    2.09
   3   4 -16    5.68    1.79
  -3   4  16    3.15    1.92
   3  -4 -16    3.99    1.89
   3   4 -15  123.82    6.49
  -3  -4  15  124.59    6.91
   3   4 -15  126.19    6.75
   3   4 -15  123.70    6.94
   3  -4 -15  124.59    6.97
  -3   4  15  120.90    6.86
  -3   4  14    0.98    1.69
  -3  -4  14    1.13    1.66
   3   4 -14    2.45    1.73
   3   4 -14    2.16    1.41
   3  -4 -14    1.57    1.56
   3   4 -14   -1.50    1.55
   3   4 -13   57.45    3.75
   3  -4 -13   54.68    3.70
  -3   4  13   51.36    3.62
   3   4 -13   54.59    3.34
  -3  -4  13   56.69    3.70
   3   4 -13   51.46    3.46
  -3  -4  12    0.70    1.41
   3   4 -12    1.65    1.41
   3  -4 -12    2.45    0.62
   3  -4 -12    3.29    1.41
   3   4 -12    0.61    1.23
  -3   4  12    1.55    1.41
   3   4 -12    1.85    1.46
   3   4 -11   13.53    1.72
  -3   4  11    8.59    1.68
   3  -4 -11   13.01    0.96
   3   4 -11   17.76    1.66
   3  -4 -11   12.31    1.75
   3  -4 -11   15.46    1.17
  -3  -4  11   10.37    1.62
   3   4 -11   12.20    1.67
   3   4 -10    2.36    1.22
  -3  -4  10    0.60    1.27
   3  -4 -10    0.61    0.57
   3  -4 -10    0.12    1.09
  -3   4  10   -0.36    1.20
   3  -4 -10    0.24    0.66
   3   4 -10   -0.11    1.25
   3   4 -10    0.47    1.08
   3  -4  -9   22.97    1.89
   3  -4  -9   23.41    1.45
   3   4  -9   23.20    1.82
  -3  -4   9   22.00    1.76
  -3  -4   9   19.63    1.94
  -3   4   9   23.92    1.96
   3   4  -9   25.55    1.97
   3  -4  -9   23.25    1.40
   3   4  -9   21.30    1.92
   3   4  -8    2.24    1.14
  -3   4   8    3.37    1.15
   3   4  -8    1.76    1.11
  -3  -4   8    1.82    0.94
   3  -4  -8    3.46    0.66
  -3  -4   8    2.30    1.14
   3  -4  -8    2.98    1.09
   3   4  -8    2.39    1.05
   3   4  -7    9.95    1.43
   3  -4  -7    9.60    0.93
  -3  -4   7    8.93    1.28
   3   4  -7   12.62    1.32
   3  -4  -7   11.82    1.35
  -3  -4   7   10.37    1.29
  -3   4   7   11.78    1.36
   3  -4  -6   77.97    4.08
  -3   4   6   78.36    4.32
  -3  -4   6   89.96    4.39
  -3  -4   6   81.36    4.32
   3  -4  -6   76.24    4.29
  -3  -4   5  234.24   11.02
  -3  -4   5  231.17   11.10
   3  -4  -5  227.25   11.00
  -3  -4   5  238.64   11.13
   3   4  -5  242.92   11.03
   3  -4  -5  228.39   10.86
  -3   4   5  222.20   11.01
   3  -4  -4   16.27    1.36
  -3   4   4   18.79    1.39
  -3  -4   4   18.16    1.51
   3  -4  -4   15.66    1.33
  -3  -4   4   17.61    1.72
   3   4  -4   20.70    1.38
  -3  -4   3    6.48    0.85
   3  -4  -3    7.02    0.95
  -3  -4   3    6.70    1.06
  -3   4   3    6.49    1.02
  -3  -4   3    5.97    1.29
  -3   4   3    5.67    0.90
  -3  -4   2    1.23    0.61
  -3   4   2    0.23    0.88
   3  -4  -2    1.28    0.82
  -3   4   2    0.14    0.65
  -3   4   1  341.89   15.38
  -3   4   1  327.52   15.39
  -3   4   1  337.58   15.53
  -3  -4   1  329.37   15.72
  -3  -4   1  323.43   15.38
  -3  -4   1  331.52   15.38
  -3  -4   0   30.78    2.21
  -3  -4   0   29.13    1.79
  -3   4   0   35.66    1.82
  -3   4   0   36.80    2.08
  -3  -4  -1   76.48    3.88
  -3   4  -1   81.14    3.88
  -3  -4  -1   79.82    4.31
   3  -4   1   78.64    3.87
   3   4   1   80.95    3.90
  -3   4  -1   73.97    4.05
  -3  -4  -2  151.37    7.19
  -3   4  -2  151.51    7.17
  -3   4  -2  154.66    7.16
   3  -4   2  151.22    7.17
  -3  -4  -2  147.76    7.56
   3   4   2  151.08    7.19
  -3   4  -2  141.26    7.34
  -3  -4  -3 1414.81   68.51
  -3   4  -3 1505.32   68.33
   3   4   3 1422.05   68.55
  -3   4  -3 1562.73   68.09
  -3   4  -3 1519.56   68.23
   3  -4   3 1481.73   68.22
   3   4   3 1424.36   68.23
  -3  -4  -3 1475.47   68.23
  -3  -4  -4  975.17   45.78
  -3  -4  -4  981.20   46.07
   3   4   4  969.21   45.76
   3  -4   4 1035.86   45.77
  -3   4  -4 1059.00   45.88
   3   4   4  992.67   46.09
  -3   4  -4  960.32   45.77
   3  -4   5   72.37    3.62
   3   4   5   63.49    3.57
  -3   4  -5   75.13    3.66
   3   4   5   64.82    3.91
  -3  -4  -5   59.74    3.86
  -3   4  -5   67.47    3.68
  -3  -4  -5   61.23    3.59
   3  -4   5   69.20    3.55
  -3   4  -6   97.51    4.70
   3  -4   6   89.71    4.60
   3   4   6   83.43    4.60
   3   4   6   74.58    4.82
  -3  -4  -6   86.44    4.62
   3  -4   6   93.82    4.50
  -3  -4  -7   16.06    0.89
   3  -4   7   18.78    1.55
   3  -4   7   14.74    1.32
   3   4   7   14.91    1.78
  -3   4  -7   15.75    1.49
   3   4   7   17.08    1.57
  -3  -4  -7   16.28    1.51
   3  -4   8    1.80    1.10
   3  -4   8    1.95    0.81
   3   4   8    2.85    1.34
   3   4   8    2.89    1.09
  -3   4  -8    1.44    0.96
  -3  -4  -8    2.04    1.04
  -3  -4  -9    2.05    1.17
   3   4   9    0.34    1.18
   3   4   9    0.45    1.20
  -3   4  -9    1.61    1.14
  -3   4  -9    1.11    1.18
   3  -4   9   -0.77    1.11
  -3   4 -10    5.94    1.39
  -3  -4 -10    6.98    1.49
  -3   4 -10    4.60    1.27
   3  -4  10    4.75    1.37
   3   4  10    2.49    1.27
   3   4  10    0.31    1.31
  -3  -4 -11   13.97    1.87
  -3   4 -11   12.79    1.62
   3  -4  11    9.85    1.69
  -3   4 -11   10.44    1.79
   3   4  11   12.19    1.73
   3  -4  12   11.38    0.74
  -3  -4 -12   11.32    1.89
  -3   4 -12    9.98    1.87
   3   4  12   13.90    2.03
   3  -4  12   16.44    2.01
   3   4  12   11.56    1.80
  -3   4 -12   13.33    1.70
  -3   4 -12   12.83    1.58
   3  -4  13    2.48    1.53
  -3   4 -13    1.04    1.62
   3   4  13    3.62    1.63
   3  -4  13    1.21    0.54
   3   4  13    4.91    1.77
  -3   4 -13    4.03    1.48
  -3  -4 -13    3.41    1.64
  -3   4 -13    0.52    1.32
   3  -4  14  193.48    9.83
   3   4  14  191.12    9.85
  -3   4 -14  203.43    9.57
   3   4  14  192.18    9.99
  -3   4 -14  211.66   10.06
  -3  -4 -14  193.65    9.92
   3  -4  14  177.45    8.87
  -3   4 -14  200.91    9.47
  -3   4 -15   16.14    2.02
  -3  -4 -15   19.73    2.58
   3  -4  15   23.05    2.54
  -3   4 -15   23.99    2.57
   3  -4  15   19.25    1.36
   3   4  15   26.62    2.75
   3   4  15   22.36    2.54
  -3   4 -15   21.23    2.23
   3   4  16   49.86    3.68
   3   4  16   54.59    3.91
  -3  -4 -16   46.54    3.74
  -3   4 -16   46.83    3.73
   3  -4  16   47.25    3.63
  -3   4 -16   48.28    3.35
   3  -4  16   47.37    2.62
  -3   4 -16   49.85    3.28
   3   4  17   35.90    3.38
  -3   4 -17   37.14    3.41
   3   4  17   37.23    3.38
  -3   4 -17   43.41    3.06
   3  -4  17   42.02    3.49
  -3  -4 -17   38.11    3.37
   3  -4  17   37.36    2.23
  -3   4 -17   38.43    2.91
  -3   4 -18   -0.27    1.73
   3   4  18   -1.47    2.10
  -3   4 -18    1.40    1.72
  -3  -4 -18   -0.23    2.05
   3  -4  18    0.36    0.88
   3   4  18    0.45    1.98
  -3   4 -18    0.71    2.07
   3  -4  18    1.89    2.12
  -3   4 -19   -0.97    1.75
  -3   4 -19    2.49    2.30
  -3  -4 -19   -0.49    2.23
   3  -4  19    1.09    0.98
   3   4  19    2.54    2.27
  -3   4 -19   -1.02    1.80
  -3  -4 -20    1.02    2.28
  -3   4 -20   -2.61    2.50
   3   4  20    0.24    2.24
  -3   4 -20   -0.15    1.98
  -3   4 -20   -1.59    1.79
  -3   4 -21   -0.60    1.96
   3   4  21    3.46    2.51
  -3   4 -21    5.75    2.61
  -3  -4 -21    6.74    2.52
  -3   4 -22    0.62    2.01
  -3  -4 -22    1.43    2.62
   3   4  22    1.53    2.50
  -3   4 -22   -0.29    2.78
  -3   4 -23    6.10    2.21
   3   4  23    7.31    2.86
   3   4  24    6.38    2.90
   3   5 -23   -0.42    2.54
   3  -5 -23    1.41    2.84
   3   5 -23    0.57    2.77
   3   5 -22   -0.27    2.57
   3  -5 -22    1.36    2.43
   3   5 -22    1.90    2.13
   3   5 -22   -0.61    2.42
   3   5 -21    2.89    2.00
   3  -5 -21    2.85    2.43
   3   5 -21    5.94    2.36
   3   5 -21    2.61    2.38
   3  -5 -20    3.53    0.57
   3   5 -20    8.23    2.08
   3   5 -20   11.49    2.38
   3  -5 -20    7.42    2.48
   3   5 -20    5.23    2.49
   3   5 -19    2.83    2.35
   3   5 -19   -1.12    1.77
   3  -5 -19    0.12    0.68
   3   5 -19   -0.18    2.10
   3  -5 -19    2.35    2.24
   3   5 -18   -1.42    2.02
   3  -5 -18    0.76    0.76
   3   5 -18    0.14    1.81
  -3   5  18   -1.01    2.05
   3  -5 -18   -1.78    2.20
   3   5 -18    0.45    2.14
  -3  -5  18    0.20    2.06
   3  -5 -17   17.88    2.60
   3  -5 -17   15.10    1.24
   3   5 -17   22.54    2.74
   3   5 -17   16.76    2.37
   3   5 -17   19.73    2.21
  -3  -5  17   18.26    2.58
  -3   5  17   22.53    2.64
   3   5 -16   92.24    4.71
   3   5 -16   94.20    4.98
   3   5 -16   83.10    5.05
   3  -5 -16   77.76    5.00
  -3  -5  16   87.58    5.06
  -3   5  16   77.23    4.90
   3  -5 -16   67.32    3.81
   3  -5 -15   19.23    1.50
   3   5 -15   24.58    2.58
   3   5 -15   31.24    2.47
  -3  -5  15   26.88    2.71
  -3   5  15   24.83    2.64
   3  -5 -15   26.10    2.72
   3   5 -15   33.31    2.67
  -3   5  14   21.87    2.37
  -3  -5  14   24.19    2.49
   3  -5 -14   19.83    2.25
   3  -5 -14   19.05    1.42
   3   5 -14   20.45    2.39
   3   5 -14   21.34    2.28
   3   5 -14   26.46    2.25
   3   5 -13    7.97    1.83
   3  -5 -13    9.26    1.76
   3   5 -13    8.85    1.72
   3   5 -13   12.25    1.98
  -3  -5  13    6.72    1.75
   3  -5 -13    8.86    1.00
  -3   5  13    8.86    1.71
   3  -5 -12    5.17    0.87
   3  -5 -12    5.26    0.91
   3  -5 -12    3.52    1.48
   3   5 -12    5.71    1.46
   3   5 -12    5.22    1.45
   3   5 -12    5.68    1.61
  -3  -5  12    3.94    1.53
  -3   5  12    6.82    1.59
   3  -5 -11   52.58    2.94
   3  -5 -11   57.73    2.98
   3   5 -11   59.36    3.50
  -3  -5  11   60.73    3.57
   3   5 -11   57.76    3.55
   3   5 -11   62.11    3.69
  -3   5  11   54.15    3.54
   3  -5 -11   51.24    3.52
  -3   5  10    0.12    1.20
   3   5 -10   -0.66    1.29
   3   5 -10    0.12    1.12
  -3  -5  10    0.55    1.16
   3  -5 -10    0.48    0.76
  -3  -5  10   -0.61    1.09
   3  -5 -10   -0.12    1.19
   3  -5 -10    1.65    0.72
  -3  -5  10   -0.12    1.16
   3   5 -10    0.39    1.35
  -3  -5   9   39.08    2.65
   3  -5  -9   40.81    2.28
  -3  -5   9   42.40    2.58
  -3   5   9   36.42    2.61
   3   5  -9   40.31    2.66
   3  -5  -9   39.34    2.63
  -3  -5   8   43.07    2.61
   3  -5  -8   37.09    2.25
   3  -5  -8   34.58    2.51
  -3   5   8   38.40    2.53
  -3  -5   8   44.27    2.60
   3   5  -8   43.01    2.58
   3  -5  -7  156.03    7.31
   3  -5  -7  154.83    7.50
  -3  -5   7  149.64    7.56
  -3  -5   7  138.72    7.45
   3   5  -7  166.94    7.55
  -3   5   7  142.68    7.45
   3  -5  -6  100.42    5.01
   3   5  -6   93.82    4.98
  -3  -5   6   94.99    5.14
  -3  -5   6   94.70    4.99
  -3   5   6  101.18    5.01
   3  -5  -6  102.33    4.92
   3  -5  -5   56.02    3.23
   3  -5  -5   61.91    3.26
  -3  -5   5   69.90    3.57
   3   5  -5   64.64    3.28
  -3   5   5   56.07    3.24
  -3  -5   5   62.67    3.28
  -3  -5   4  262.15   12.70
  -3  -5   4  262.88   12.69
   3  -5  -4  260.46   12.41
   3   5  -4  278.28   12.44
  -3  -5   4  253.59   12.43
   3  -5  -4  269.24   12.49
   3  -5  -3   12.00    1.26
  -3   5   3   12.50    1.09
  -3   5   3   14.84    1.40
  -3  -5   3   14.24    1.65
  -3  -5   2   71.65    3.74
  -3  -5   2   62.93    3.59
  -3  -5   2   63.33    3.19
  -3   5   2   62.86    3.17
  -3   5   2   61.42    3.46
  -3  -5   2   61.33    3.18
  -3   5   2   64.81    3.21
   3  -5  -2   61.20    3.40
   3  -5  -1   39.31    2.44
  -3  -5   1   42.02    2.61
  -3  -5   1   43.44    2.69
  -3   5   1   39.66    2.10
  -3   5   1   39.47    2.51
  -3  -5   1   38.60    2.14
  -3  -5   1   42.10    2.14
  -3   5   1   40.59    2.16
  -3  -5   0   92.03    4.76
  -3   5   0  100.86    4.78
  -3  -5   0  100.48    4.76
  -3  -5   0   98.30    5.27
  -3   5   0  100.82    4.76
  -3   5   0  104.71    5.09
  -3   5   0   98.81    5.12
  -3  -5  -1  112.28    5.71
  -3   5  -1  122.76    5.93
  -3  -5  -1  112.82    6.20
  -3   5  -1  128.71    6.09
  -3   5  -1  123.36    5.71
   3   5   2  204.15    9.80
  -3  -5  -2  198.85    9.80
   3  -5   2  212.58    9.79
  -3   5  -2  221.12    9.91
  -3   5  -2  215.37   10.10
  -3  -5  -2  203.55   10.28
  -3   5  -2  206.64    9.79
   3   5   3  240.48   11.93
  -3  -5  -3  243.06   11.95
  -3   5  -3  243.77   12.16
  -3   5  -3  267.63   11.96
  -3  -5  -3  246.13   12.37
  -3   5  -3  264.47   11.92
   3  -5   3  265.12   11.93
  -3  -5  -4   26.58    1.92
  -3   5  -4   34.28    2.26
  -3   5  -4   36.71    1.98
   3  -5   4   37.57    1.98
  -3  -5  -4   23.81    2.36
   3   5   4   29.97    1.95
  -3   5  -5   37.64    2.48
   3  -5   5   35.25    2.20
   3   5   5   33.68    2.63
   3   5   5   40.32    2.25
  -3   5  -5   37.32    2.26
  -3  -5  -5   36.38    2.24
   3  -5   5   34.86    2.33
  -3  -5  -6    5.73    1.05
   3   5   6    6.44    1.06
   3  -5   6    4.06    0.96
   3   5   6    4.80    1.40
  -3   5  -6    4.16    1.17
   3  -5   6    4.19    1.09
  -3   5  -6    4.25    0.99
   3   5   7    5.21    1.44
   3  -5   7    5.81    1.10
   3   5   7    5.38    1.12
  -3  -5  -7    5.29    1.12
  -3   5  -7    5.07    1.05
   3  -5   7    5.25    1.11
   3  -5   8   38.38    2.31
   3  -5   8   41.07    2.51
  -3   5  -8   36.26    2.50
  -3  -5  -8   36.32    2.50
   3   5   8   35.23    2.83
  -3  -5  -8   35.62    1.85
   3   5   8   42.52    2.56
   3   5   9   80.95    4.87
   3  -5   9   95.88    4.95
   3  -5   9   96.97    4.70
   3   5   9   78.49    5.18
  -3  -5  -9   89.24    4.95
  -3   5  -9   98.29    5.04
  -3   5 -10   95.41    4.95
  -3   5 -10   93.21    5.03
   3  -5  10   92.00    4.98
   3   5  10   80.22    5.20
   3   5  10   77.41    4.87
   3  -5  10   94.77    4.62
  -3  -5 -10   85.15    4.97
   3   5  11  561.63   27.24
  -3  -5 -11  531.19   26.95
  -3   5 -11  616.68   27.08
   3  -5  11  573.87   26.91
  -3   5 -11  585.79   26.84
   3   5  11  559.94   26.92
   3   5  12  264.24   14.48
  -3   5 -12  307.80   14.41
  -3  -5 -12  278.01   14.30
   3  -5  12  322.06   14.32
   3   5  12  264.40   14.15
  -3   5 -12  308.11   14.15
   3  -5  13  291.64   13.50
  -3  -5 -13  264.48   13.51
   3   5  13  245.83   13.36
  -3   5 -13  268.39   13.54
   3   5  13  263.40   13.70
  -3   5 -13  291.26   13.30
  -3   5 -14   20.51    2.50
  -3  -5 -14   22.48    2.51
  -3   5 -14   27.73    2.46
   3  -5  14   23.49    2.39
   3   5  14   22.55    2.65
  -3   5 -15   23.48    2.34
   3   5  15   19.30    2.63
   3  -5  15   15.59    2.25
  -3   5 -15   20.48    2.48
   3   5  15   15.12    2.28
  -3  -5 -15   14.94    2.33
   3  -5  16   12.09    2.30
   3   5  16   12.82    2.32
  -3   5 -16   12.05    2.30
  -3  -5 -16   13.22    2.32
   3   5  16   14.40    2.57
  -3   5 -16   14.82    2.16
  -3   5 -17    9.76    2.26
   3   5  17    7.06    2.30
  -3   5 -17   10.91    2.07
  -3  -5 -17    9.57    2.18
   3   5  17   11.66    2.47
   3  -5  17   15.32    2.58
   3   5  18    4.13    2.08
   3  -5  18    5.59    2.27
  -3   5 -18    6.09    2.20
   3   5  18    7.25    2.41
  -3   5 -18    6.99    2.06
  -3  -5 -18    9.86    2.36
  -3   5 -19   14.99    2.64
   3   5  19   20.21    2.98
  -3  -5 -19   19.78    2.82
  -3  -5 -20   12.26    2.75
  -3   5 -20    9.84    2.64
   3   5  20   12.36    2.93
   3   5  21   19.62    3.17
  -3   5 -21   16.77    3.11
  -3  -5 -21   14.07    3.10
  -3  -5 -22    0.57    2.73
   3   5  22    4.89    2.62
  -3   5 -22    4.03    2.73
   3   5  23    3.33    2.85
   3  -6 -22    5.60    2.68
   3   6 -22    6.93    2.66
   3   6 -22   10.92    2.71
   3   6 -21    4.59    2.55
   3  -6 -21    6.64    2.73
   3   6 -21    2.76    2.48
   3   6 -20    1.88    2.01
   3  -6 -20    3.41    2.49
   3  -6 -20    2.50    0.67
   3   6 -20    1.94    2.45
   3   6 -20    0.62    2.38
   3   6 -19    2.53    2.36
   3  -6 -19    0.69    2.20
   3   6 -19    2.15    1.99
   3  -6 -19    2.47    0.86
   3   6 -19    1.20    2.14
   3   6 -18    0.87    2.03
  -3  -6  18   -0.20    2.08
   3  -6 -18   -0.66    2.18
  -3   6  18   -0.39    2.13
   3  -6 -18   -1.02    0.84
   3   6 -18   -1.51    1.88
   3   6 -18    0.39    2.16
   3   6 -17    1.33    1.86
   3   6 -17    4.48    2.07
  -3   6  17    5.25    2.08
   3  -6 -17    4.14    2.12
  -3   6  17    1.86    1.92
   3  -6 -17    1.72    0.90
   3   6 -17    0.21    1.88
  -3  -6  17   -1.53    1.98
   3   6 -16   54.82    3.83
   3  -6 -16   47.44    2.75
   3  -6 -16   53.83    3.91
  -3  -6  16   51.43    3.81
  -3   6  16   46.56    3.64
   3   6 -16   51.75    3.84
   3   6 -16   56.41    3.61
   3  -6 -15    8.47    1.13
   3   6 -15   12.21    2.17
   3  -6 -15   12.00    2.14
  -3  -6  15    7.34    1.98
   3   6 -15   10.32    1.95
  -3   6  15   14.05    2.07
   3   6 -15    9.20    2.14
  -3  -6  14    7.83    1.90
   3  -6 -14    4.95    1.01
   3   6 -14    6.33    1.79
   3   6 -14    4.96    1.80
   3  -6 -14    3.72    1.67
   3   6 -14    1.83    1.81
  -3   6  14    4.37    1.70
   3  -6 -13    8.12    1.81
   3   6 -13    9.42    1.78
  -3  -6  13    6.42    1.76
   3   6 -13    5.84    1.66
  -3   6  13    7.15    1.74
   3  -6 -13    6.70    1.02
   3  -6 -13    6.41    1.08
   3   6 -12   29.91    2.57
   3  -6 -12   25.92    1.89
  -3  -6  12   29.39    2.50
   3  -6 -12   31.04    1.85
  -3   6  12   33.05    2.53
   3   6 -12   27.12    2.43
   3  -6 -12   31.21    2.56
   3  -6 -11    5.57    1.05
   3  -6 -11    4.61    1.47
  -3  -6  11    4.67    1.43
  -3  -6  11    6.37    1.53
   3   6 -11    2.58    1.34
  -3   6  11    2.23    1.36
   3  -6 -10   28.81    2.25
  -3  -6  10   30.56    2.30
  -3  -6  10   28.73    2.27
   3  -6 -10   27.98    1.92
  -3  -6  10   29.23    2.32
  -3   6  10   24.72    2.21
   3   6 -10   33.30    2.30
  -3  -6   9    0.34    1.10
  -3   6   9   -0.21    1.04
  -3  -6   9    1.75    1.27
   3  -6  -9    0.70    0.92
   3  -6  -9    1.73    1.12
  -3  -6   9    1.69    1.12
   3   6  -9    1.93    1.12
   3   6  -8   99.93    5.32
  -3  -6   8  106.30    5.50
   3  -6  -8  107.29    5.36
   3  -6  -8  100.31    5.16
  -3  -6   8  109.66    5.37
  -3   6   8   92.20    5.25
   3   6  -7    4.23    1.03
  -3  -6   7    5.04    1.08
  -3   6   7    2.95    0.95
   3  -6  -7    2.99    0.94
  -3  -6   7    3.01    1.23
   3  -6  -7    3.83    0.95
  -3  -6   6   89.87    4.46
  -3  -6   6   79.56    4.70
   3   6  -6   78.39    4.40
   3  -6  -6   91.97    4.49
  -3   6   6   86.87    4.44
   3  -6  -6   87.91    4.44
  -3  -6   5   15.81    1.25
   3   6  -5   18.40    1.28
  -3  -6   5   16.01    1.67
  -3   6   5   13.42    1.20
   3  -6  -5   13.40    1.36
   3  -6  -5   13.81    1.21
  -3  -6   4   80.27    4.55
   3  -6  -4   83.95    4.32
  -3  -6   4   92.39    4.57
  -3   6   4   72.43    4.07
  -3  -6   4   88.62    4.56
  -3  -6   4   84.38    4.12
  -3  -6   3   17.09    1.64
  -3  -6   3   15.14    1.61
  -3  -6   3   15.25    1.02
  -3   6   3    8.83    0.98
   3  -6  -3   10.80    1.30
  -3  -6   3   19.38    1.71
  -3  -6   2    3.38    1.17
  -3   6   2    5.59    1.22
  -3   6   2    4.16    1.16
  -3  -6   2    1.95    1.14
  -3   6   2    3.70    0.56
   3  -6  -2    3.18    1.10
  -3  -6   2    3.64    0.59
  -3   6   1   35.36    1.85
  -3  -6   1   29.63    2.41
   3  -6  -1   40.51    2.36
  -3   6   1   39.99    2.42
  -3  -6   1   32.85    1.87
  -3   6   1   41.25    2.49
  -3  -6   1   31.75    1.85
  -3   6   1   40.38    1.91
  -3  -6   1   35.92    2.55
  -3   6   0   12.76    1.33
  -3   6   0   13.23    0.90
  -3   6   0   12.98    0.83
  -3  -6   0   12.26    1.54
  -3   6   0   11.54    1.48
  -3  -6   0   11.21    0.84
   3  -6   0   13.79    1.44
  -3  -6   0   10.43    0.84
  -3   6  -1  200.03    9.29
  -3   6  -1  212.58    9.67
  -3  -6  -1  201.58    9.94
  -3  -6  -1  194.39    9.32
  -3   6  -1  191.59    9.74
  -3   6  -2   50.50    2.70
  -3  -6  -2   53.53    2.75
  -3   6  -2   55.12    3.25
  -3   6  -2   54.31    2.98
  -3  -6  -2   57.88    3.47
  -3  -6  -3   10.76    0.98
  -3   6  -3   13.85    1.54
   3   6   3   10.72    1.00
   3  -6   3   14.23    1.01
  -3  -6  -3    9.69    1.66
  -3  -6  -3    9.99    0.96
  -3   6  -3   14.14    1.17
  -3  -6  -4   50.94    2.81
  -3   6  -4   49.02    2.82
   3   6   4   49.74    2.80
   3  -6   4   55.79    2.81
  -3  -6  -4   50.80    3.39
  -3   6  -4   59.57    3.28
   3   6   5    5.69    0.96
  -3   6  -5    4.80    0.98
  -3   6  -5    6.17    1.36
   3  -6   5    3.54    0.90
  -3  -6  -5    6.01    0.98
   3   6   6   70.58    3.90
   3  -6   6   76.64    3.93
  -3   6  -6   71.74    4.17
  -3   6  -6   71.04    3.94
  -3  -6  -6   76.82    3.98
   3  -6   6   75.39    4.08
   3  -6   7    9.62    1.24
   3   6   7    5.73    1.21
  -3   6  -7    8.50    1.22
  -3  -6  -7    5.87    1.15
   3   6   7    5.49    1.67
   3  -6   7    6.88    1.36
   3  -6   8  169.62    7.97
  -3   6  -8  156.79    8.01
   3  -6   8  166.25    7.94
   3   6   8  150.00    8.45
   3   6   8  152.04    7.94
  -3  -6  -8  158.23    8.00
  -3  -6  -9  113.20    5.79
   3   6   9  111.51    5.74
  -3  -6  -9  102.73    5.10
   3  -6   9  120.56    5.64
   3   6   9  104.45    6.19
  -3   6  -9  108.86    5.78
   3  -6   9  114.03    5.73
   3   6  10  129.74    7.10
  -3  -6 -10  132.72    7.17
   3  -6  10  142.99    7.16
  -3   6 -10  147.37    7.26
   3  -6  10  140.90    6.91
   3   6  10  134.88    7.60
  -3   6 -10  133.37    7.17
  -3   6 -11   59.79    3.81
   3  -6  11   64.39    3.76
   3  -6  11   59.93    3.38
  -3   6 -11   54.84    3.71
   3   6  11   58.25    4.12
  -3  -6 -11   58.04    3.75
   3   6  11   55.56    3.69
   3  -6  12   86.73    5.09
   3   6  12   88.30    5.16
  -3   6 -12   92.58    5.25
  -3   6 -12   93.04    5.20
  -3  -6 -12   85.67    5.16
   3   6  12   90.79    5.59
  -3   6 -13    1.17    1.65
   3  -6  13   -1.51    1.66
  -3  -6 -13   -0.83    1.59
  -3   6 -13    4.60    1.76
   3   6  13    0.88    1.98
   3   6  13    0.15    1.57
  -3   6 -14   41.76    3.20
   3  -6  14   39.46    3.14
  -3   6 -14   41.29    3.09
  -3  -6 -14   37.32    3.13
   3   6  14   40.95    3.50
   3   6  14   37.17    3.08
   3   6  15   10.60    2.42
  -3   6 -15   10.79    2.21
   3   6  15    6.73    2.04
   3  -6  15    5.52    1.88
  -3  -6 -15    8.96    2.08
  -3   6 -15    9.46    2.01
  -3  -6 -16   66.14    4.71
   3  -6  16   77.24    4.76
   3   6  16   67.47    5.03
  -3   6 -16   66.52    4.48
   3   6  16   62.88    4.56
   3  -6  17   33.17    3.12
  -3   6 -17   39.81    3.17
   3   6  17   27.00    3.15
  -3  -6 -17   40.93    3.42
   3   6  17   33.45    3.56
  -3   6 -17   41.17    3.49
  -3   6 -18   92.16    5.99
  -3  -6 -18   83.56    5.89
   3   6  18   98.06    6.16
   3  -6  18  105.25    6.05
   3   6  19   14.15    2.93
  -3  -6 -19   14.56    2.79
  -3   6 -19   15.38    2.76
  -3  -6 -20   30.92    3.43
   3   6  20   25.75    3.52
  -3   6 -20   32.41    3.58
  -3  -6 -21   29.44    3.53
   3   6  21   28.62    3.69
  -3   6 -21   27.97    3.62
   3  -7 -22    1.05    2.64
   3   7 -22    2.85    2.73
   3  -7 -21   59.96    4.63
   3   7 -21   50.38    4.47
   3  -7 -20    7.19    2.57
   3   7 -20    7.05    2.56
  -3   7  20    5.38    2.78
   3   7 -19   -1.34    2.36
   3  -7 -19   -0.54    0.90
   3  -7 -19   -1.82    2.32
  -3   7  19    2.19    2.31
  -3  -7  18   15.76    2.56
   3  -7 -18   12.32    1.29
  -3   7  18   12.63    2.62
  -3   7  18   14.60    2.90
   3   7 -18   15.13    2.54
   3  -7 -18   14.65    2.58
   3   7 -17   19.58    2.56
  -3  -7  17   23.93    2.79
  -3   7  17   16.89    2.36
   3  -7 -17   17.07    2.65
   3  -7 -17   16.67    1.49
   3  -7 -16   28.75    1.89
  -3   7  16   21.79    2.62
  -3  -7  16   22.27    2.71
   3  -7 -16   30.14    2.88
   3   7 -16   23.72    2.72
   3   7 -15   -0.35    1.79
   3  -7 -15    1.25    1.79
  -3   7  15    0.96    1.76
   3  -7 -15   -0.28    1.03
  -3   7  15    0.64    1.66
   3  -7 -14   38.04    2.27
   3  -7 -14   38.90    3.19
   3  -7 -14   39.90    2.45
  -3  -7  14   42.01    3.18
  -3   7  14   42.83    3.14
   3   7 -14   36.52    3.05
   3  -7 -13   10.73    1.35
  -3   7  13    6.76    1.73
   3  -7 -13   13.12    2.03
   3  -7 -13    7.67    1.11
   3   7 -13   10.57    1.78
  -3  -7  13   12.02    1.90
  -3  -7  12    3.27    1.65
   3  -7 -12    3.98    1.53
   3   7 -12   -0.14    1.45
   3  -7 -12    2.11    1.13
   3  -7 -12    3.22    0.91
  -3  -7  12    1.22    1.53
  -3   7  12    2.34    1.46
   3  -7 -11  186.39    9.40
   3   7 -11  196.29    9.39
   3  -7 -11  181.48    9.05
  -3  -7  11  188.35    9.35
  -3  -7  11  193.39    9.40
  -3   7  11  176.81    9.31
  -3  -7  10    7.29    1.67
  -3   7  10    3.69    1.39
   3   7 -10    7.15    1.46
  -3  -7  10    5.28    1.51
   3  -7 -10    3.84    1.21
   3  -7 -10    3.60    1.33
  -3  -7  10    7.03    1.46
  -3  -7   9    4.34    1.64
   3   7  -9    2.52    1.17
   3  -7  -9    0.84    1.11
   3  -7  -9    1.03    1.13
  -3   7   9    3.22    1.23
  -3  -7   9    2.58    1.43
  -3  -7   9    1.53    1.22
   3  -7  -8    0.34    1.09
   3   7  -8    0.72    0.96
  -3  -7   8    1.79    1.59
  -3  -7   8    2.70    1.38
   3  -7  -8    0.91    1.00
  -3  -7   8    0.45    1.08
  -3   7   8    1.12    1.00
  -3  -7   7  100.28    5.33
  -3  -7   7   96.84    5.26
  -3  -7   7  100.77    5.02
  -3   7   7   90.28    4.93
   3   7  -7  100.58    4.98
   3  -7  -7   95.32    4.97
   3  -7  -7   93.74    5.05
   3  -7  -6    6.43    0.97
   3   7  -6    6.36    0.97
  -3   7   6    6.33    0.97
  -3  -7   6    5.65    0.99
  -3  -7   6    4.83    1.40
   3  -7  -6    8.41    1.29
  -3   7   6    5.92    1.59
  -3  -7   6    6.55    1.39
   3  -7  -5   25.65    1.95
  -3  -7   5   26.52    1.68
  -3   7   5   26.64    2.36
  -3  -7   5   26.78    2.20
  -3  -7   5   29.50    2.32
  -3   7   5   24.49    1.67
  -3   7   4   23.73    2.21
  -3  -7   4   22.21    2.11
   3  -7  -4   25.84    1.91
  -3   7   4   23.58    1.45
  -3  -7   4   26.11    2.13
  -3  -7   4   21.71    1.44
  -3   7   3  196.92    9.16
  -3  -7   3  207.24    9.84
  -3  -7   3  199.44    9.82
  -3   7   3  193.07    9.18
   3  -7  -3  182.94    9.56
  -3  -7   3  196.45    9.18
  -3  -7   3  202.32    9.20
  -3   7   3  185.78    9.81
  -3   7   2   38.40    2.74
  -3  -7   2   42.24    2.83
  -3  -7   2   43.53    2.91
  -3   7   2   40.11    2.00
  -3  -7   2   42.57    2.04
   3  -7  -2   39.69    2.60
  -3  -7   2   43.72    2.07
  -3   7   2   34.06    2.01
  -3  -7   1   66.91    3.71
  -3   7   1   62.93    3.55
  -3   7   1   61.19    3.51
  -3  -7   1   58.01    2.81
  -3  -7   1   55.60    2.77
   3  -7  -1   57.58    3.43
  -3   7   0   78.37    4.05
  -3  -7   0   89.05    4.09
  -3   7   0   90.25    4.71
  -3   7   0   90.43    4.78
  -3  -7   0   96.01    4.97
   3  -7   0   97.44    4.76
  -3  -7  -1   55.19    2.53
  -3   7  -1   45.82    3.17
  -3   7  -1   50.07    2.56
  -3  -7  -1   52.69    2.52
  -3   7  -1   56.58    3.14
  -3  -7  -1   63.39    3.53
  -3   7  -1   46.38    2.54
  -3   7  -2   82.85    4.24
  -3  -7  -2   81.71    4.65
  -3  -7  -2   74.25    4.46
  -3   7  -2   76.46    4.42
  -3   7  -2   77.63    3.82
  -3  -7  -2   78.09    3.81
   3   7   3   28.39    1.55
  -3   7  -3   21.77    2.12
  -3  -7  -3   30.05    2.42
  -3   7  -3   21.99    1.50
  -3  -7  -3   25.25    1.52
  -3   7  -4   -1.18    0.76
   3   7   4    0.76    0.72
  -3   7  -4    0.12    1.40
   3  -7   4    0.35    0.70
  -3  -7  -4   -0.82    0.74
   3  -7   5   81.88    4.15
  -3   7  -5   78.10    4.65
   3   7   5   83.10    4.20
  -3   7  -5   84.25    4.23
  -3  -7  -5   78.62    4.20
   3  -7   6    2.34    1.43
   3   7   6    2.78    0.95
  -3   7  -6    0.08    0.95
   3  -7   6    1.50    0.92
  -3  -7  -6    2.97    0.97
  -3   7  -6    2.41    1.46
   3  -7   7   42.08    2.66
  -3  -7  -7   45.93    2.73
  -3   7  -7   42.00    3.08
  -3   7  -7   41.90    2.70
   3  -7   7   36.56    2.83
   3   7   8   10.89    1.48
  -3   7  -8   11.69    1.48
  -3  -7  -8   13.61    1.51
   3  -7   8   10.98    1.39
   3  -7   8   11.93    1.67
   3   7   8   12.06    2.03
  -3   7  -9    1.94    1.23
  -3  -7  -9    1.13    1.19
   3   7   9    3.21    1.30
   3  -7   9    2.50    1.24
   3   7   9    0.62    1.70
   3  -7   9    3.62    1.45
  -3   7 -10    3.02    1.41
   3   7  10    6.19    1.96
   3  -7  10    4.93    1.43
  -3  -7 -10    1.75    1.36
  -3  -7 -10    2.86    0.60
   3   7  10    2.00    1.35
   3  -7  10    4.71    1.49
  -3  -7 -11   11.55    1.75
   3  -7  11   11.70    1.67
   3   7  11    9.94    1.77
  -3   7 -11    9.68    1.75
   3  -7  11   10.60    1.61
   3   7  11   12.17    2.31
  -3   7 -11    8.87    1.93
   3  -7  12    5.20    1.45
  -3  -7 -12    0.60    1.52
   3  -7  12    0.69    1.48
  -3   7 -12    1.20    1.43
  -3   7 -12    2.55    1.82
   3   7  12    2.49    1.50
   3   7  12   -0.23    1.92
  -3   7 -13    5.57    1.96
   3  -7  13    4.74    1.73
   3   7  13    7.30    1.70
  -3   7 -13    5.90    1.77
   3   7  13    4.95    2.12
  -3  -7 -13    7.98    1.84
   3  -7  14    1.59    1.79
   3   7  14    2.68    2.13
  -3   7 -14    5.42    2.01
   3   7  14    3.02    1.72
  -3   7 -14    2.29    1.78
  -3  -7 -14    4.37    1.82
  -3  -7 -15   14.19    2.36
   3  -7  15   14.41    2.30
   3   7  15   12.16    2.19
  -3   7 -15   15.22    2.32
  -3   7 -15   16.30    2.42
   3   7  15   14.61    2.71
   3   7  16   12.87    2.32
   3  -7  16   17.12    2.44
  -3  -7 -16   11.96    2.28
  -3   7 -16   14.43    2.40
   3   7  16   13.76    2.74
   3  -7  17   -2.10    2.13
   3   7  17   -0.38    2.03
  -3  -7 -17    0.43    2.11
  -3   7 -17   -2.37    2.09
   3   7  17    4.28    2.55
  -3  -7 -18   27.98    3.20
   3   7  18   36.81    3.77
  -3   7 -18   28.85    3.26
  -3  -7 -19   10.07    2.76
   3   7  19   10.97    2.99
  -3   7 -19   12.79    2.80
   3   7  20   11.86    3.15
  -3   7 -20   10.14    2.95
   3  -8 -22   -2.07    2.98
   3   8 -22    0.76    2.72
   3   8 -21   28.62    3.49
   3  -8 -21   30.26    3.70
   3  -8 -20   15.40    3.00
   3   8 -20   13.03    2.77
   3  -8 -19   33.77    3.46
   3   8 -19   30.88    3.32
   3  -8 -18   16.55    1.57
  -3   8  18   18.01    2.95
  -3  -8  18   15.81    2.63
  -3   8  18   21.63    2.79
   3   8 -18   24.72    2.82
   3  -8 -18   20.65    2.86
  -3   8  17    5.60    2.17
  -3  -8  17    4.04    2.15
   3  -8 -17    7.20    2.18
  -3   8  17    6.25    2.45
   3  -8 -17    6.88    1.25
   3   8 -17    4.80    2.13
  -3   8  16    1.99    1.94
  -3  -8  16    2.95    2.09
   3   8 -16    4.14    1.96
  -3   8  16    6.58    2.52
   3  -8 -16    3.56    2.07
   3  -8 -16    4.50    1.23
  -3  -8  15    3.55    1.79
   3   8 -15    6.19    1.96
   3  -8 -15    5.06    2.00
  -3   8  15    5.63    1.83
  -3   8  15    6.35    2.36
   3  -8 -15    6.55    1.30
   3  -8 -14    0.43    0.92
   3   8 -14   -1.08    1.60
  -3   8  14    0.44    1.61
  -3  -8  14   -1.05    1.70
   3  -8 -14    0.59    1.22
   3  -8 -14   -1.13    1.76
  -3  -8  13   19.35    2.17
   3  -8 -13   19.61    1.78
  -3   8  13   18.85    2.11
   3  -8 -13   20.34    1.52
   3   8 -13   12.49    2.02
   3  -8 -13   21.73    2.29
  -3  -8  13   22.11    2.23
  -3   8  12    2.08    1.39
   3  -8 -12    1.75    1.50
  -3  -8  12    5.23    1.75
  -3  -8  12    3.97    1.60
   3  -8 -12    3.99    1.34
   3   8 -12    2.35    1.40
  -3  -8  11   -0.38    1.66
   3   8 -11    0.35    1.22
  -3  -8  11    1.81    1.44
   3  -8 -11    2.42    1.37
  -3   8  11    0.67    1.25
  -3   8  11   -0.44    1.83
   3  -8 -11   -0.65    1.24
  -3  -8  10  136.18    7.05
   3  -8 -10  143.62    6.91
  -3  -8  10  130.23    7.12
   3   8 -10  126.42    6.79
   3  -8 -10  132.24    6.76
  -3  -8  10  129.08    6.95
  -3   8  10  137.51    7.57
  -3   8  10  131.95    6.79
  -3   8  10  132.91    6.80
   3  -8  -9   10.05    1.39
  -3  -8   9    9.11    1.83
  -3  -8   9    9.06    1.68
  -3  -8   9    9.04    1.43
   3  -8  -9    7.86    1.45
  -3  -8   9   11.00    1.92
  -3   8   9    8.73    2.07
  -3   8   9    7.94    1.30
   3   8  -9    7.52    1.28
  -3   8   9    8.11    1.32
  -3   8   8    7.02    1.92
  -3  -8   8    5.92    1.84
   3   8  -8    8.35    1.18
  -3  -8   8    8.02    1.67
   3  -8  -8    6.31    1.42
  -3  -8   8    7.91    1.79
   3  -8  -8    6.44    1.17
  -3  -8   8    6.51    1.25
  -3   8   8    8.35    1.22
  -3  -8   7   39.71    3.01
  -3   8   7   41.99    2.45
  -3  -8   7   34.82    2.85
  -3   8   7   41.26    3.34
   3  -8  -7   42.43    2.47
  -3  -8   7   41.31    2.46
   3   8  -7   40.03    2.44
   3  -8  -7   43.29    2.77
  -3   8   6    1.78    1.58
   3  -8  -6    1.45    1.24
  -3  -8   6    1.70    1.49
  -3  -8   6    3.31    0.89
  -3   8   6    2.24    0.82
  -3  -8   6    0.13    1.47
  -3   8   5    6.15    0.81
  -3   8   5    8.07    0.89
  -3  -8   5    6.30    1.50
  -3  -8   5    8.98    1.62
  -3   8   5    6.73    1.78
   3  -8  -5    6.31    1.45
  -3  -8   4  121.52    5.64
  -3   8   4  113.80    5.60
  -3  -8   4  120.41    6.44
  -3   8   4  120.67    5.60
  -3   8   4  135.93    6.63
   3  -8  -4  127.41    6.24
  -3   8   4  110.36    5.61
  -3  -8   4  122.65    6.40
  -3  -8   3   16.16    0.97
  -3   8   3   21.03    2.10
   3  -8  -3   19.94    1.86
  -3  -8   3   15.93    1.99
  -3  -8   3   15.44    2.03
   3  -8  -2    5.01    1.40
  -3   8   2    5.11    1.54
  -3  -8   2    8.70    1.64
   3  -8  -1  137.27    7.14
  -3   8   1  139.20    7.25
  -3  -8   1  138.31    7.34
  -3   8   0   12.93    1.74
  -3   8   0   13.49    1.67
  -3  -8   0    8.49    1.76
   3  -8   0   12.04    1.70
  -3   8  -1   57.49    3.55
  -3  -8  -1   53.79    3.70
  -3  -8  -1   51.67    3.60
  -3   8  -1   57.70    3.43
  -3  -8  -2    8.08    1.63
  -3   8  -2    6.79    1.37
  -3  -8  -2    9.13    1.74
  -3   8  -2    2.98    1.54
  -3  -8  -3    7.53    0.76
  -3   8  -3   10.07    1.78
  -3  -8  -3    9.36    1.72
  -3   8  -3   10.26    0.79
  -3   8  -4    6.28    0.80
   3   8   4    6.22    0.81
  -3  -8  -4    4.54    1.60
  -3   8  -4    5.67    1.77
  -3  -8  -4    5.93    0.80
   3   8   5    9.23    0.98
   3  -8   5    7.42    0.93
   3   8   5    6.12    1.88
  -3   8  -5    8.28    0.97
  -3   8  -5    7.98    1.78
  -3  -8  -5    6.34    0.95
   3  -8   6    0.87    0.81
  -3  -8  -6    1.88    0.92
   3   8   6    2.33    0.91
  -3   8  -6    0.14    0.88
  -3   8  -6    1.98    1.54
   3  -8   6    0.12    1.46
   3  -8   7    0.60    0.97
  -3  -8  -7   -0.08    1.00
  -3   8  -7    0.57    0.97
   3  -8   7    1.56    1.59
   3   8   7    1.35    0.98
  -3   8  -7    2.89    1.76
   3   8   8   60.77    3.65
  -3   8  -8   66.17    3.71
  -3   8  -8   67.61    4.20
  -3  -8  -8   61.67    3.70
   3  -8   8   67.27    4.05
   3  -8   8   71.40    3.70
   3  -8   9  123.88    6.07
  -3   8  -9  123.88    6.15
   3   8   9  106.28    6.02
  -3  -8  -9  112.77    6.13
   3  -8   9  120.67    6.24
   3  -8  10    1.54    1.36
   3   8  10    1.24    1.32
   3  -8  10    1.89    1.54
  -3  -8 -10    0.60    1.34
  -3   8 -10   -0.60    1.26
   3   8  10    1.62    2.02
   3   8  11    0.12    1.34
  -3   8 -11    0.13    1.39
   3   8  11    0.72    2.03
  -3  -8 -11    0.80    0.44
  -3  -8 -11    1.32    1.48
   3  -8  11    1.20    1.42
   3  -8  11    0.12    1.38
  -3   8 -11    3.07    1.83
   3  -8  12   12.07    1.74
   3  -8  12    9.00    1.72
   3   8  12    7.61    1.60
  -3   8 -12    8.92    1.72
  -3  -8 -12   10.16    1.86
  -3   8 -12    8.80    2.16
   3   8  12    5.93    2.38
   3   8  13   28.59    2.57
  -3   8 -13   27.37    2.67
   3   8  13   27.50    3.30
   3  -8  13   30.48    2.68
   3  -8  13   35.28    2.50
  -3  -8 -13   26.58    2.68
   3  -8  14    0.77    1.72
  -3  -8 -14   -0.17    1.78
   3   8  14   -0.46    1.66
   3   8  14    4.46    2.34
  -3   8 -14   -0.34    1.64
   3   8  15    1.30    1.82
  -3   8 -15    1.84    1.83
  -3  -8 -15    2.04    1.82
   3  -8  15    2.63    1.86
   3   8  15    2.16    2.30
   3   8  16    1.21    1.88
   3   8  16    0.28    2.56
  -3  -8 -16    1.58    2.06
  -3   8 -16    1.38    1.92
   3  -8  16    0.88    1.98
   3   8  17    0.85    2.61
   3  -8  17    0.19    2.18
  -3   8 -17    0.21    2.25
   3   8  17    0.91    2.03
   3   8  18    4.96    2.63
   3   9 -21   11.36    2.88
   3   9 -20    0.43    2.50
   3  -9 -20   -1.59    2.70
   3  -9 -19    3.66    2.50
   3   9 -19    5.32    2.30
  -3   9  18   -0.53    2.08
   3  -9 -18    0.20    2.28
   3   9 -18   -1.54    2.19
  -3   9  17    6.30    2.78
   3  -9 -17    6.11    1.34
   3   9 -17    5.79    2.24
   3  -9 -17    4.77    2.24
  -3   9  17    2.82    1.97
   3  -9 -16   17.53    1.80
  -3  -9  16   17.56    2.57
  -3   9  16   16.05    2.36
   3   9 -16   22.81    2.56
  -3  -9  15    3.10    1.85
  -3   9  15    1.02    1.69
   3   9 -15    2.34    1.71
   3  -9 -15    1.73    1.34
   3  -9 -15    3.44    1.90
   3   9 -14   16.30    2.06
  -3  -9  14   13.50    1.93
  -3   9  14   14.98    2.02
  -3  -9  14   17.89    2.15
   3  -9 -14   12.97    1.71
   3  -9 -14   15.49    1.37
   3  -9 -14   13.89    2.16
   3  -9 -13    2.59    1.42
  -3   9  13    3.27    1.54
   3   9 -13    5.23    1.62
  -3  -9  13    6.25    1.63
  -3  -9  13    5.72    1.69
  -3   9  13    3.55    2.39
   3  -9 -13    2.92    1.64
  -3   9  12    8.42    1.61
  -3  -9  12    8.38    1.69
  -3  -9  12    7.08    1.57
  -3   9  12    9.32    2.58
   3   9 -12    8.56    1.64
   3  -9 -12   12.44    1.73
   3  -9 -12    5.97    1.50
  -3  -9  11   14.83    2.18
  -3  -9  11    9.98    1.74
  -3  -9  11   10.85    1.71
  -3   9  11   12.29    2.49
  -3   9  11   12.85    1.63
   3  -9 -11   12.33    1.73
   3  -9 -11   13.88    1.68
   3   9 -11   10.22    1.60
   3   9 -10    0.10    1.18
  -3  -9  10    1.29    1.20
  -3   9  10    2.51    1.94
  -3   9  10    0.28    1.13
   3  -9 -10    0.33    1.40
   3  -9 -10    1.80    1.28
  -3  -9  10    3.07    1.82
  -3  -9  10    2.23    1.47
  -3  -9  10    1.28    1.74
  -3   9   9    2.04    1.05
   3  -9  -9    2.90    1.13
   3   9  -9    0.76    1.03
   3  -9  -9    3.53    1.41
  -3  -9   9    0.61    1.12
  -3  -9   9    1.86    1.49
  -3  -9   9    2.08    1.76
  -3  -9   9    3.94    1.88
  -3   9   9    2.63    1.86
  -3  -9   8    0.81    0.98
   3  -9  -8    0.11    1.42
  -3  -9   8    2.06    1.51
  -3   9   8    0.21    1.89
  -3   9   8   -0.07    0.92
  -3  -9   8    3.27    1.97
  -3  -9   8    1.59    1.55
  -3   9   7   18.05    2.45
  -3  -9   7   15.93    1.36
  -3   9   7   15.51    1.30
  -3  -9   7   14.43    2.32
   3  -9  -7   18.59    1.91
  -3  -9   7   21.70    2.29
  -3  -9   7   16.31    2.11
   3  -9  -6   65.58    3.77
  -3  -9   6   65.67    4.05
  -3   9   6   62.42    3.09
  -3  -9   6   53.68    3.11
  -3  -9   6   61.20    3.90
  -3   9   6   70.07    4.29
  -3  -9   6   60.08    3.13
  -3   9   5    7.21    0.66
   3  -9  -5    9.74    1.72
  -3   9   5    8.32    0.67
  -3   9   5   11.83    2.13
  -3  -9   5    9.67    0.80
  -3  -9   5   10.46    1.84
  -3  -9   5   11.68    0.81
  -3  -9   5   11.37    2.01
  -3  -9   4   13.43    2.01
   3  -9  -4    9.89    1.70
  -3   9   4    9.14    1.87
  -3  -9   4    6.53    1.74
  -3   9   3   62.52    3.85
  -3  -9   3   51.46    3.79
  -3  -9   3   50.68    3.62
   3  -9  -3   56.49    3.57
  -3   9   2    7.30    1.78
  -3  -9   2    7.06    1.77
   3  -9  -2   11.15    1.81
  -3  -9   1    9.78    1.95
  -3   9   1   12.88    1.95
   3  -9  -1   15.34    2.00
  -3  -9   0    9.12    1.87
   3  -9   0    7.12    1.76
  -3   9   0    8.16    1.62
  -3   9  -1   10.40    1.72
  -3  -9  -1    8.68    1.92
  -3  -9  -2   17.23    2.29
  -3   9  -2   21.99    2.34
  -3   9  -3   24.41    2.61
  -3  -9  -3   35.37    2.82
  -3   9  -4  191.23    7.99
  -3  -9  -4  183.12    7.99
  -3  -9  -5   38.39    2.12
  -3  -9  -5   34.93    3.08
  -3  -9  -6   69.44    4.61
   3   9   6   73.07    3.88
   3   9   6   76.10    5.13
   3  -9   6   78.65    4.61
  -3   9  -6   86.82    4.81
   3  -9   6   78.16    3.88
   3  -9   7  193.20    8.96
   3   9   7  177.14    8.95
   3   9   7  182.40   10.10
  -3  -9  -7  185.96    9.63
   3  -9   7  193.61    9.52
  -3   9  -7  188.05    9.67
   3  -9   8   75.96    3.88
   3   9   8   65.07    3.83
  -3   9  -8   69.58    3.89
  -3   9  -8   79.92    4.69
   3  -9   8   73.34    4.41
   3   9   9   36.26    2.56
  -3   9  -9   37.25    2.60
   3  -9   9   43.10    2.61
   3  -9   9   40.39    3.07
   3  -9  10   25.58    2.14
   3  -9  10   28.57    2.54
  -3   9 -10   32.07    2.27
   3   9  10   22.21    2.12
   3  -9  11    9.02    1.59
  -3   9 -11   11.28    1.66
   3   9  11    6.22    1.56
   3  -9  11   11.01    1.93
  -3   9 -12   23.50    2.25
   3   9  12   20.12    2.15
   3  -9  12   24.61    2.37
   3  -9  12   25.53    2.25
   3   9  12   20.89    3.08
   3  -9  13    7.86    1.82
   3   9  13    3.28    1.72
   3  -9  13    3.40    1.56
   3   9  13    5.71    2.58
   3   9  14    8.65    1.92
   3  -9  14   10.73    2.02
   3   9  15    2.58    2.63
   3   9  15    0.47    1.83
   3  -9  15    2.06    1.88
   3   9  16    0.29    2.40
   3   9  16    0.83    1.98
   3   9  17    6.14    2.30
  -3  -9 -19    3.12    2.57
  -3   9 -20   -2.08    2.56
  -3   9 -21    0.72    2.57
   3  10 -19   12.96    2.75
   3  10 -18    3.00    2.06
   3  10 -17    6.77    2.14
  -3  10  16    0.73    1.84
   3 -10 -16    2.01    1.38
   3  10 -16    3.40    1.87
  -3  10  15   21.83    2.31
   3 -10 -15   26.29    2.22
  -3  10  15   24.62    3.35
   3  10 -15   20.20    2.35
   3 -10 -15   28.59    2.66
   3 -10 -14    0.43    1.47
   3  10 -14    1.70    1.52
   3 -10 -14   -1.53    1.64
  -3  10  14   -0.63    1.47
  -3  10  14    0.84    2.55
   3 -10 -13   29.83    2.41
  -3  10  13   25.17    2.31
  -3  10  13   35.94    3.58
   3  10 -13   26.13    2.36
   3 -10 -13   32.26    2.54
  -3 -10  12    2.51    1.68
   3 -10 -12    4.15    1.46
   3 -10 -12    1.96    1.54
  -3 -10  12    1.75    1.41
  -3  10  12    2.60    1.31
   3  10 -12    0.75    1.35
  -3  10  12    1.57    2.30
  -3 -10  11    0.41    1.58
  -3  10  11    4.05    2.25
   3 -10 -11    1.07    1.50
   3 -10 -11    1.17    1.28
  -3 -10  11    1.45    1.27
   3  10 -11    0.38    1.15
  -3  10  11    1.11    1.23
  -3  10  10   18.13    1.64
  -3 -10  10   17.39    1.69
  -3 -10  10   20.94    2.21
  -3  10  10   16.64    2.65
   3 -10 -10   18.73    2.11
  -3 -10  10   23.13    2.60
  -3  10   9    8.01    2.34
  -3 -10   9    1.88    1.01
  -3 -10   9    2.73    1.67
  -3  10   9    3.71    1.00
   3 -10  -9    2.76    1.59
  -3 -10   9    2.12    1.83
  -3 -10   8    0.15    1.64
  -3  10   8   -0.36    0.78
  -3 -10   8   -0.27    0.84
  -3 -10   8    3.57    2.15
   3 -10  -8    1.28    1.53
  -3 -10   8   -0.17    1.85
  -3  10   8   -0.45    2.01
  -3 -10   7   13.96    1.08
  -3 -10   7   14.01    2.48
   3 -10  -7   14.67    1.99
  -3 -10   7   14.87    1.07
  -3  10   7   17.89    2.47
  -3 -10   7   13.89    2.23
  -3  10   7   10.64    0.99
  -3 -10   7   13.87    2.23
  -3  10   7   15.06    1.02
  -3 -10   6   29.80    2.97
   3 -10  -6   28.17    2.59
  -3 -10   6   29.45    2.95
  -3 -10   6   37.52    2.88
  -3  10   6   27.76    3.11
  -3 -10   5   90.90    5.53
  -3 -10   5   96.98    5.51
   3 -10  -5   90.33    5.28
  -3  10   5   93.31    5.75
  -3 -10   4    3.50    1.82
  -3 -10   4    2.77    1.96
  -3  10   4    1.92    1.85
   3 -10  -4    0.41    1.65
  -3  10   3    0.92    1.69
  -3 -10   3    4.27    1.88
   3 -10  -3    2.70    1.67
  -3  10   2   52.33    3.70
  -3 -10   2   50.71    3.64
   3 -10  -2   49.32    3.50
  -3  10   1   32.36    2.79
   3 -10  -1   29.67    2.74
  -3  10   0   37.63    2.93
  -3 -10   0   34.74    3.20
  -3 -10  -1    9.78    2.04
  -3 -10  -2   45.91    3.55
  -3 -10  -3   15.13    2.29
  -3  10  -4   28.94    2.76
  -3 -10  -4   27.16    2.77
  -3 -10  -5   13.57    2.31
  -3  10  -5   18.64    2.46
  -3  10  -6   10.08    2.06
  -3 -10  -6    7.47    2.12
  -3  10  -6    7.33    0.80
  -3 -10  -6    6.36    0.66
   3 -10   6    9.61    2.16
   3 -10   7   86.93    4.93
  -3 -10  -7   87.51    5.06
  -3  10  -7   74.19    3.99
   3  10   7   84.08    4.03
   3 -10   7   78.29    3.97
  -3 -10  -7   77.46    3.98
   3 -10   8   33.52    2.00
   3  10   8   27.77    3.32
   3 -10   8   29.70    2.83
   3  10   8   28.63    1.98
  -3 -10  -8   34.37    3.00
  -3  10  -8   30.92    2.04
  -3 -10  -8   31.43    2.06
   3 -10   9   -0.14    1.89
   3 -10   9    1.38    1.06
  -3 -10  -9    4.15    2.04
   3  10   9    2.39    2.34
   3  10   9    0.94    1.09
  -3 -10  -9    1.82    1.21
  -3  10  -9   -0.57    1.16
   3 -10  10    2.84    1.22
  -3  10 -10    2.38    1.27
   3  10  10    3.09    1.23
   3 -10  10    0.97    1.88
  -3 -10 -10    2.25    1.97
  -3 -10 -10    0.19    1.32
   3 -10  11    0.27    1.77
   3 -10  11   -1.00    1.38
   3  10  11    1.15    1.28
  -3 -10 -11    4.48    2.04
  -3 -10 -11    1.55    1.41
  -3 -10 -12    7.74    2.09
   3 -10  12    4.43    1.86
  -3 -10 -12    4.48    1.59
   3  10  12    5.34    1.56
  -3 -10 -13    5.14    2.07
   3  10  13    4.71    1.59
  -3 -10 -13    7.43    1.85
   3  10  14    1.39    1.71
   3  10  14    3.28    2.68
  -3 -10 -14   -0.17    2.05
  -3  10 -14    3.09    1.75
  -3 -10 -14    1.80    1.81
   3  10  15    8.99    2.05
  -3 -10 -15    8.79    2.22
  -3  10 -15    5.73    1.91
  -3  10 -16    7.01    2.13
  -3 -10 -16   12.23    2.42
  -3 -10 -17    3.65    2.35
  -3  10 -17    0.18    2.26
  -3 -10 -18    3.27    2.25
  -3  10 -18   11.99    2.56
   3 -11 -15    5.34    1.76
   3  11 -14    4.78    1.57
   3 -11 -14    9.86    1.80
  -3  11  13    1.99    2.50
   3 -11 -13    2.70    1.69
   3  11 -13    4.83    1.41
   3 -11 -12   -0.38    1.68
  -3  11  12   -3.31    2.68
  -3  11  11    0.88    1.06
   3 -11 -11    1.44    1.72
  -3  11  11   -0.54    2.54
  -3  11  10    5.22    2.45
  -3 -11  10    2.22    1.79
   3 -11 -10    2.56    1.69
  -3  11  10    2.07    0.95
  -3  11   9    0.78    0.72
   3 -11  -9    4.57    1.83
  -3  11   9    3.53    2.20
  -3 -11   9    6.47    2.21
  -3  11   9    3.11    0.79
  -3 -11   9    2.77    1.85
  -3  11   8    7.09    2.46
  -3 -11   8    8.47    2.08
   3 -11  -8    9.75    1.93
  -3 -11   8    7.43    2.32
   3 -11  -7   11.64    2.02
  -3  11   7   13.87    2.51
  -3 -11   7   11.85    2.17
  -3 -11   7    6.22    2.23
  -3  11   6    9.44    2.44
  -3 -11   6    6.98    2.22
  -3 -11   6    4.22    1.91
   3 -11  -6   10.58    2.06
  -3  11   5   31.50    3.10
  -3 -11   5   23.36    2.65
   3 -11  -5   29.86    2.62
  -3  11   4   45.77    3.69
   3 -11  -4   46.98    3.46
  -3 -11   4   47.81    3.61
   3 -11  -3   10.00    2.00
  -3  11   3    8.54    2.17
  -3  11   2    0.38    1.88
   3 -11  -2    0.79    1.85
  -3  11   1    9.53    2.16
  -3 -11   1    6.62    2.23
  -3 -11   0    6.85    2.19
  -3 -11  -1   19.35    2.69
  -3 -11  -2    4.01    2.07
  -3 -11  -3    9.32    2.26
  -3 -11  -4   39.68    3.39
   3 -11   5    1.88    2.20
  -3 -11  -5    6.63    2.17
  -3 -11  -6    9.24    2.27
   3 -11   6    8.71    2.26
  -3 -11  -7   31.23    3.14
   3 -11   7   30.45    3.06
  -3 -11  -8   12.22    2.37
  -3  11  -8    6.51    0.90
  -3  11  -9   10.28    1.19
   3  11   9   12.26    1.24
  -3 -11  -9   14.41    2.52
  -3  11 -10   -0.22    1.07
  -3 -11 -10   -0.19    2.08
   3  11  10    0.29    2.37
   3  11  10   -0.29    1.09
   3  11  11    1.29    1.17
   3  11  11   -0.30    2.62
  -3  11 -11    0.62    1.21
  -3 -11 -11    0.74    2.17
  -3 -11 -12    2.95    2.21
  -3  11 -12   -0.51    1.28
  -3  11 -13   16.16    1.95
  -3 -11 -13   20.24    2.79
  -3 -11 -14    4.34    2.31
  -3  11 -14    5.17    1.70
  -3 -11 -15    2.68    2.25
  -3 -11 -16   10.94    2.62
  -3 -11 -17   10.07    2.56
   3 -12 -13    1.06    1.85
   3 -12 -12    8.01    2.03
  -3  12  11    2.56    2.75
   3 -12 -11    1.57    1.89
  -3  12  10    1.38    2.45
   3 -12 -10    1.18    1.88
  -3  12   9   20.54    3.30
   3 -12  -9   18.25    2.48
  -3  12   8    5.69    2.69
   3 -12  -8    1.40    1.98
  -3 -12   8    3.29    2.29
  -3 -12   7   13.27    2.51
   3 -12  -7   10.79    2.13
  -3  12   7    6.25    2.61
  -3  12   6    3.13    2.40
   3 -12  -6    7.01    2.07
  -3 -12   6    0.61    2.12
  -3  12   5    4.41    2.29
   3 -12  -5    5.93    2.09
  -3  12   4    7.85    2.44
   3 -12  -4   14.97    2.28
  -3  12   3    7.58    2.39
  -3  12   2    1.65    2.14
  -3 -12   2    2.84    2.17
  -3 -12   1    5.50    2.18
  -3 -12   0    2.86    2.06
  -3 -12  -1    4.89    2.36
  -3 -12  -2    0.41    2.20
  -3 -12  -3    0.82    2.25
  -3 -12  -4    1.44    2.23
  -3 -12  -5   19.30    2.77
  -3 -12  -6    7.53    2.45
  -3 -12  -7   27.93    3.12
  -3 -12  -8    1.41    2.33
  -3 -12  -9    0.20    2.28
  -3 -12 -10   27.87    3.15
  -3 -12 -11    4.93    2.45
  -3 -12 -12    3.13    2.39
  -3 -12 -13    4.45    2.52
  -3 -12 -14   28.65    3.30
  -3 -12 -15   -1.69    2.50
   3 -13 -12    2.96    2.10
   3 -13 -11    1.84    2.11
   3 -13 -10   -0.63    1.99
   3 -13  -9    1.46    2.08
  -3  13   8   -2.99    2.62
   3 -13  -8    5.31    2.12
   3 -13  -7    4.59    2.29
  -3  13   7    0.26    2.56
  -3  13   6    2.05    2.49
  -3  13   5    3.48    2.57
  -3  13   4    1.91    2.40
  -3 -13   3    4.13    2.41
  -3 -13   2    3.46    2.27
  -3 -13   1    8.34    2.56
  -3 -13   0   16.89    2.89
  -3 -13  -1   38.48    3.65
  -3 -13  -2    3.04    2.43
  -3 -13  -3    1.73    2.51
  -3 -13  -4   11.90    2.81
  -3 -13  -5    6.29    2.61
  -3 -13  -6   16.06    2.99
  -3 -13  -7    1.73    2.48
  -3 -13  -8    2.36    2.58
  -3 -13  -9   -2.13    2.71
  -3 -13 -10   -1.70    2.66
  -3  14   6    0.27    2.91
   4   0 -24   68.26    4.54
   4   0 -23   -0.59    2.65
  -4   0  23    0.79    1.33
   4   0 -22   84.93    6.16
  -4   0  22   89.05    4.77
   4   0 -21   -0.40    1.04
  -4   0  21   -0.55    1.26
   4   0 -21    1.08    2.42
   4   0 -20   97.05    5.01
  -4   0  20  105.18    5.31
   4   0 -20  104.25    6.48
   4   0 -19    0.56    0.94
  -4   0  19   -0.44    2.17
  -4   0  19    2.01    1.34
   4   0 -19    0.74    2.19
   4   0 -18   72.00    3.85
  -4   0  18   83.07    4.20
   4   0 -18   77.46    5.16
  -4   0  18   69.06    4.91
   4   0 -17   -0.66    1.83
  -4   0  17   -0.60    1.79
  -4   0  17    0.44    1.23
   4   0 -17    1.08    0.89
   4   0 -16    0.93    0.81
   4   0 -16    3.53    1.86
  -4   0  16    2.07    1.84
  -4   0  16    0.96    1.16
   4   0 -15   -0.39    1.64
  -4   0  15   -0.17    1.12
  -4   0  15    0.18    1.64
   4   0 -15   -0.14    0.73
  -4   0  14   70.97    4.35
   4   0 -14   68.47    3.47
  -4   0  14   68.94    3.76
   4   0 -14   65.24    4.35
  -4   0  13    0.16    1.42
   4   0 -13    2.20    1.56
  -4   0  13   -0.32    0.98
   4   0 -13    0.19    0.62
   4   0 -12   56.92    2.88
  -4   0  12   55.73    3.18
  -4   0  12   56.31    3.66
   4   0 -12   61.65    3.74
   4   0 -11    0.14    1.23
   4   0 -11   -0.13    0.51
  -4   0  11   -0.13    1.17
  -4   0  11    0.72    0.93
  -4   0  10  259.70   12.75
  -4   0  10  263.09   12.40
   4   0 -10  260.39   12.81
  -4   0   9   -0.23    1.19
  -4   0   9    0.32    0.96
   4   0  -9   -0.36    1.28
  -4   0   8  815.98   36.81
   4   0  -8  770.17   37.09
   4   0  -7    1.56    0.99
  -4   0   7    3.44    0.94
  -4   0   6   90.64    4.58
  -4   0   6   93.49    4.34
   4   0  -6   89.87    4.81
  -4   0   6   91.82    4.82
   4   0  -5    1.29    0.76
  -4   0   5    0.37    0.84
   4   0  -4  185.86    9.15
   4   0  -4  191.15    9.26
  -4   0   4  207.51    9.31
   4   0  -3   -0.42    0.69
   4   0  -3    0.27    0.57
  -4   0   3    0.42    0.77
  -4   0   2  182.21    8.41
   4   0  -2  172.24    8.31
  -4   0   1    1.96    0.69
   4   0  -1    1.96    0.56
  -4   0   0  895.53   38.79
   4   0   0  896.49   38.79
   4   0   0  811.48   38.54
  -4   0  -1    1.31    0.65
   4   0   1   -0.16    0.68
   4   0   1    0.51    0.28
   4   0   2   25.43    1.70
  -4   0  -2   28.65    1.72
  -4   0  -3    0.40    0.64
   4   0   3    0.26    0.73
  -4   0  -4 2504.97  115.08
  -4   0  -4 2508.97  114.92
   4   0   4 2531.94  115.08
  -4   0  -5    2.28    0.77
   4   0   5    2.27    0.98
  -4   0  -5    2.76    0.94
   4   0   6  219.69   10.52
  -4   0  -6  207.54   10.50
   4   0   6  211.56   10.28
  -4   0  -6  227.65   10.31
   4   0   7    0.40    1.12
  -4   0  -7    0.84    1.10
   4   0   7    0.07    0.82
  -4   0  -8 1242.26   56.28
   4   0   8 1200.50   55.96
   4   0   8 1221.97   56.23
  -4   0  -9    3.57    1.28
  -4   0  -9    1.64    1.13
   4   0   9    2.12    0.95
   4   0  10  178.31    9.08
  -4   0 -10  190.90    9.48
   4   0  10  197.56    9.45
   4   0  11   -0.28    1.42
   4   0  11   -0.38    1.00
  -4   0 -11    0.46    1.35
   4   0  12  350.79   16.40
  -4   0 -12  332.30   16.74
   4   0  12  347.00   16.73
   4   0  13   -0.49    1.60
  -4   0 -13    2.32    1.50
   4   0  13    0.33    1.11
   4   0  14    8.84    1.49
   4   0  14    8.61    1.90
  -4   0 -14   10.23    2.01
  -4   0 -15   -0.61    1.73
   4   0  15    2.64    1.39
   4   0  15    0.37    1.83
  -4   0 -16    3.46    1.89
   4   0  16    4.35    1.98
   4   0  16    5.33    1.53
   4   0  17   -0.42    2.03
  -4   0 -17    0.46    1.94
   4   0  17    0.28    1.40
   4   0  18    1.54    2.00
   4   0  18    1.33    1.58
  -4   0 -18    2.66    2.11
  -4   0 -19   -2.01    2.31
   4   0  19   -1.24    1.66
  -4   0 -20    2.26    1.38
   4   0  20    0.32    1.75
  -4   0 -20    0.79    2.28
  -4   0 -21   -1.67    2.47
  -4   0 -21    3.36    1.53
   4   0  21    0.83    1.83
  -4   0 -22   -0.58    2.63
   4   0  22   -0.17    1.89
  -4   0 -22    3.43    1.70
  -4   0 -23    0.85    1.69
   4   0  23   -2.81    2.04
  -4   0 -24   11.90    2.05
   4   1 -24   18.46    2.66
   4   1 -23   16.86    2.41
   4  -1 -23   12.59    2.98
  -4  -1  23   12.33    1.86
  -4  -1  22   32.68    2.58
   4  -1 -22   29.52    3.65
   4   1 -22   31.99    2.95
   4   1 -21    2.32    1.22
   4  -1 -21    0.27    2.55
  -4  -1  21    2.55    1.56
   4   1 -21    7.43    1.98
   4  -1 -20    6.42    2.62
   4  -1 -20    6.71    0.93
   4   1 -20    7.94    1.40
  -4  -1  20    9.55    1.82
   4  -1 -19   63.51    3.41
   4   1 -19   72.45    4.27
   4   1 -19   72.01    3.74
  -4  -1  19   71.63    4.07
   4  -1 -19   77.05    5.01
  -4   1  19   70.64    3.73
  -4  -1  19   64.79    4.68
  -4   1  18   22.31    1.72
   4  -1 -18   17.82    1.33
   4   1 -18   22.91    1.72
   4  -1 -18   19.94    2.80
  -4  -1  18   24.81    2.10
  -4  -1  18   20.34    2.71
   4   1 -17    4.61    1.09
   4  -1 -17    4.20    0.76
  -4  -1  17    4.00    1.97
   4  -1 -17    4.16    2.02
  -4  -1  17    4.28    1.46
  -4   1  17    5.34    1.17
   4  -1 -16   -0.41    1.93
   4   1 -16    0.46    0.98
   4  -1 -16    0.42    0.62
  -4  -1  16    3.95    1.92
  -4  -1  16    0.52    1.30
  -4   1  16    0.57    1.00
  -4  -1  15   26.44    2.56
  -4   1  15   26.45    1.78
   4   1 -15   26.18    1.72
   4  -1 -15   21.49    1.39
   4  -1 -15   25.78    2.63
  -4   1  14   37.86    2.20
   4  -1 -14   34.67    1.80
   4  -1 -14   39.48    3.00
   4   1 -14   31.08    2.05
  -4  -1  14   30.58    2.82
  -4   1  13  190.33    8.70
   4  -1 -13  172.55    8.39
  -4  -1  13  177.04    9.31
   4  -1 -13  189.00    9.44
   4   1 -13  194.01    8.65
  -4  -1  12   21.64    2.22
   4   1 -12   26.20    1.63
  -4   1  12   27.29    1.70
   4  -1 -12   22.91    2.23
   4   1 -11    4.22    0.81
   4  -1 -11    4.73    1.39
  -4  -1  11    5.17    1.40
  -4   1  11    5.90    0.91
  -4   1  10   58.38    3.08
   4  -1 -10   58.99    3.56
  -4  -1  10   55.22    3.52
  -4  -1   9  205.49   10.49
  -4   1   9  215.67   10.11
   4  -1  -9  218.40   10.57
  -4  -1   8  533.96   23.86
  -4  -1   8  507.91   24.28
  -4   1   8  508.50   23.93
   4  -1  -8  504.14   24.29
   4  -1  -7   82.02    4.49
   4  -1  -7   76.82    4.20
  -4  -1   7   89.60    4.10
   4  -1  -6  498.54   22.82
  -4  -1   6  504.07   22.70
  -4  -1   6  468.05   22.99
   4  -1  -6  483.58   23.02
  -4  -1   5    5.94    1.06
   4  -1  -5    6.58    0.97
   4  -1  -5    6.76    0.78
   4  -1  -4    7.32    0.95
  -4  -1   4    9.73    1.07
   4  -1  -4   11.36    0.89
  -4  -1   3  753.08   32.27
  -4  -1   3  657.30   32.29
   4  -1  -3  687.07   32.30
  -4  -1   2   44.99    2.58
  -4  -1   2   48.41    2.52
  -4  -1   2   49.12    2.44
  -4  -1   1   34.15    1.91
  -4  -1   1   35.81    1.83
  -4  -1   1   29.88    1.74
   4  -1   0   95.08    4.82
  -4  -1   0  102.15    4.71
  -4  -1   0   99.47    4.83
  -4  -1   0   94.85    4.65
   4  -1   1   38.68    2.21
  -4  -1  -1   38.44    2.18
  -4  -1  -1   38.83    1.98
  -4  -1  -2  787.95   36.88
   4   1   2  787.44   36.70
   4  -1   2  840.31   36.89
   4  -1   3   29.59    1.87
  -4  -1  -3   29.55    1.83
   4   1   3   28.87    1.56
  -4  -1  -4  171.78    8.72
  -4   1  -4  185.87    8.47
  -4  -1  -4  170.20    8.68
   4  -1   4  191.68    8.76
   4  -1   5   59.40    3.17
  -4   1  -5   56.81    2.79
  -4  -1  -5   60.50    3.09
  -4   1  -5   52.21    2.65
  -4  -1  -5   54.06    3.10
  -4  -1  -6  241.97   11.67
   4   1   6  246.02   11.56
  -4  -1  -6  248.94   11.56
  -4   1  -6  234.67   11.18
   4  -1   6  259.29   11.67
   4  -1   7   55.48    3.13
  -4  -1  -7   41.77    2.99
   4   1   7   42.27    2.87
  -4   1  -7   54.71    2.54
  -4   1  -8  167.62    7.69
   4  -1   8  163.70    8.21
   4   1   8  154.28    8.06
  -4  -1  -8  159.74    8.23
   4  -1   8  164.48    7.82
  -4   1  -9   12.22    0.95
   4   1   9    9.27    1.40
  -4  -1  -9   11.24    1.48
   4  -1   9   13.15    1.12
   4  -1   9   13.88    1.65
  -4  -1  -9    7.38    1.44
  -4   1 -10    7.40    0.83
   4  -1  10    7.34    1.00
   4  -1  10    7.66    1.44
   4   1  10    4.77    1.17
  -4  -1 -10    4.47    1.37
  -4  -1 -11   10.48    1.71
   4  -1  11   10.03    1.65
   4  -1  11   11.02    1.21
   4   1  11   12.04    1.49
  -4   1 -11   12.36    1.05
   4  -1  12  121.66    6.74
   4  -1  12  125.79    6.27
   4   1  12  128.43    6.57
  -4   1 -12  126.83    6.10
  -4  -1 -12  116.98    6.75
   4  -1  13  171.60    8.56
   4  -1  13  177.12    9.10
   4   1  13  177.37    8.86
  -4   1 -13  173.01    8.38
  -4  -1 -13  176.33    9.18
  -4   1 -14   16.81    1.46
   4  -1  14   16.16    1.62
   4   1  14   19.49    2.04
  -4  -1 -14   22.23    2.30
   4  -1  15   10.98    2.10
   4  -1  15    9.92    1.51
   4   1  15    9.44    1.78
  -4   1 -15   11.65    1.36
  -4   1 -16   30.36    2.01
   4  -1  16   23.06    2.77
  -4  -1 -16   23.27    2.79
   4  -1  16   26.66    2.16
   4   1  16   24.64    2.43
  -4  -1 -17   43.91    3.70
   4  -1  17   40.31    2.86
   4   1  17   42.34    3.18
  -4   1 -17   41.63    2.69
   4  -1  17   42.84    3.59
   4  -1  18   38.27    3.44
   4   1  18   40.00    3.09
   4  -1  18   34.23    2.66
  -4   1 -18   32.24    2.44
  -4  -1 -18   34.48    3.38
  -4   1 -19    6.24    1.46
  -4  -1 -19    3.25    2.27
   4  -1  19    4.79    1.63
   4   1  19    3.87    1.87
   4  -1  20    0.14    1.56
   4   1  20    0.37    1.81
  -4  -1 -20   -1.85    2.36
   4   1  20   -0.43    0.58
  -4   1 -20    0.86    1.43
  -4   1 -21    0.91    1.56
  -4  -1 -21    1.66    2.39
   4  -1  21    1.14    1.63
   4   1  21    2.08    2.09
   4   1  22    2.33    2.05
  -4  -1 -22    1.16    2.41
   4  -1  22    2.21    1.77
  -4   1 -22    0.24    1.58
  -4   1 -23   12.04    2.05
   4   1  23   10.67    2.43
  -4  -1 -24    5.75    1.82
   4   2 -24    2.22    2.29
  -4  -2  24    3.80    1.90
   4   2 -23   20.36    2.73
   4   2 -23   16.78    3.19
   4  -2 -23   15.43    3.24
  -4  -2  23   19.50    2.32
  -4  -2  22    2.98    1.78
   4  -2 -22   -1.68    2.60
   4   2 -22    0.17    1.89
   4   2 -21   20.27    3.24
   4   2 -21   20.12    2.47
   4   2 -21   17.13    1.81
  -4  -2  21   16.89    2.31
   4  -2 -21   17.38    2.99
   4   2 -20   22.02    2.46
   4   2 -20   26.30    3.29
   4  -2 -20   20.67    2.96
   4   2 -20   20.58    1.97
  -4  -2  20   22.38    2.34
   4   2 -19   78.65    4.30
  -4  -2  19   81.23    5.25
   4   2 -19   73.74    4.66
   4   2 -19   74.04    5.33
   4  -2 -19   83.82    5.34
  -4   2  19   78.00    5.15
   4  -2 -18    8.30    2.34
  -4   2  18    7.54    2.28
   4   2 -18    4.60    1.35
  -4  -2  18    3.31    2.03
   4   2 -18    5.56    1.74
   4   2 -18    6.98    2.16
  -4   2  17    3.22    2.09
   4   2 -17    2.86    2.01
   4   2 -17    6.39    1.37
   4  -2 -17    5.45    2.00
  -4  -2  17    3.39    2.04
   4   2 -17   10.30    1.72
  -4  -2  16   33.16    3.09
   4   2 -16   32.14    2.29
   4   2 -16   35.36    2.67
   4   2 -16   35.61    3.25
   4  -2 -16   34.52    3.12
  -4   2  16   35.23    3.16
   4   2 -15    0.24    1.36
  -4   2  15    3.73    1.76
  -4  -2  15    3.17    1.77
   4   2 -15    3.83    1.17
   4   2 -15    3.49    1.77
   4  -2 -15    5.21    1.82
   4   2 -14    2.89    1.35
  -4  -2  14    2.16    1.54
  -4   2  14    0.84    1.66
   4   2 -14    1.81    1.58
   4  -2 -14    1.26    1.65
   4   2 -14    0.30    1.04
  -4   2  13    1.59    1.53
   4  -2 -13    2.51    1.50
   4   2 -13    2.41    1.28
   4   2 -13    1.15    1.00
  -4  -2  13    1.56    1.57
   4   2 -13    1.68    1.36
   4   2 -12   14.46    1.82
   4   2 -12   15.30    1.59
  -4  -2  12   10.90    1.71
  -4   2  12   11.40    1.77
   4  -2 -12   13.31    1.79
   4   2 -12   15.67    1.35
  -4   2  11    6.69    1.36
   4   2 -11    5.73    1.00
  -4  -2  11    4.89    1.41
   4   2 -11    6.15    1.17
   4   2 -11    6.15    1.46
   4  -2 -11    5.97    1.38
   4   2 -10    1.70    1.16
  -4  -2  10    1.22    1.29
   4  -2 -10    2.33    1.23
  -4   2  10    2.10    1.15
   4   2 -10    2.48    1.04
   4   2  -9    7.73    1.16
   4  -2  -9    5.41    1.32
  -4  -2   9    8.36    1.42
  -4   2   9    7.45    1.35
   4  -2  -9    6.56    1.01
  -4  -2   9    8.29    0.98
   4   2  -9    5.44    1.24
   4  -2  -8    6.55    1.00
   4   2  -8    5.70    1.24
   4  -2  -8    7.50    1.30
   4   2  -8    7.85    1.24
  -4  -2   8    7.22    1.39
  -4   2   8    8.17    1.34
  -4  -2   8    7.12    0.98
   4   2  -7  191.57    9.03
   4  -2  -7  196.18    9.23
  -4  -2   7  184.94    8.89
   4  -2  -7  179.04    8.88
   4   2  -7  192.78    9.21
   4   2  -6    1.98    1.02
   4   2  -6    1.49    0.88
   4  -2  -6    1.23    0.75
   4  -2  -6    0.08    0.91
  -4  -2   6    1.89    1.03
  -4   2   6    0.08    1.07
  -4  -2   6    0.77    0.74
   4   2  -5  396.22   19.29
  -4   2   5  403.26   18.90
  -4   2   5  420.50   19.32
  -4  -2   5  436.63   19.14
  -4  -2   5  407.92   19.29
   4  -2  -5  436.02   19.32
   4  -2  -4   41.97    2.48
  -4  -2   4   49.35    2.42
  -4   2   4   41.20    2.56
   4   2  -4   50.46    2.56
  -4  -2   4   52.64    2.63
  -4   2   4   40.70    2.18
   4   2  -3   -0.24    0.65
  -4  -2   3    0.83    0.79
  -4   2   3    0.73    0.78
  -4  -2   3    0.46    0.58
  -4   2   2   18.37    1.35
  -4  -2   2   15.89    1.30
  -4  -2   2   18.70    1.23
  -4  -2   1    3.70    0.66
  -4  -2   1    3.69    0.71
  -4   2   1    2.48    0.69
  -4  -2   0    2.34    0.64
  -4  -2   0    1.28    0.60
  -4   2   0    1.42    0.55
  -4  -2   0    1.35    0.68
  -4   2  -1   14.55    1.02
   4   2   1    9.69    1.06
  -4  -2  -1   10.79    0.89
   4  -2   1   14.50    1.12
  -4  -2  -1   10.19    1.00
   4   2   2  309.03   14.68
  -4  -2  -2  313.86   14.69
  -4   2  -2  297.82   14.68
  -4  -2  -2  311.05   14.51
   4  -2   2  338.33   14.69
   4   2   3   18.44    1.44
  -4  -2  -3   19.44    1.40
  -4   2  -3   16.75    1.36
   4  -2   3   15.99    1.41
  -4  -2  -3   17.95    1.08
   4   2   4  150.36    7.91
   4  -2   4  175.11    7.95
  -4  -2  -4  151.47    7.91
   4  -2   4  165.93    7.59
  -4   2  -4  167.61    7.94
  -4   2  -5  506.01   24.32
   4  -2   5  532.18   23.93
   4  -2   5  544.83   24.34
   4   2   5  532.92   24.38
   4   2   5  491.57   24.31
  -4  -2  -5  511.95   24.33
  -4  -2  -5  508.41   24.35
   4   2   6  193.59    9.75
  -4  -2  -6  203.98    9.79
  -4  -2  -6  191.47    9.75
   4   2   6  200.63    9.78
   4  -2   6  209.83    9.78
   4   2   6  206.05    9.30
  -4   2  -6  183.36    9.72
   4  -2   7  580.07   26.83
  -4   2  -7  590.45   26.87
  -4  -2  -7  560.29   26.84
   4   2   7  578.73   26.84
   4   2   7  547.23   26.80
   4   2   7  570.85   26.30
  -4   2  -7  585.95   26.43
   4  -2   8  138.89    7.03
  -4  -2  -8  142.64    7.07
   4   2   8  137.38    6.99
   4   2   8  136.42    6.38
  -4   2  -8  136.95    6.57
  -4   2  -8  135.58    7.02
   4   2   8  135.15    7.03
   4   2   9   61.10    3.65
   4  -2   9   69.11    3.76
   4  -2   9   64.88    3.09
   4   2   9   57.08    2.90
   4   2   9   60.25    3.65
  -4   2  -9   61.33    3.69
  -4  -2  -9   66.75    3.75
  -4   2  -9   67.03    3.21
   4  -2  10   25.35    2.26
  -4  -2 -10   24.89    2.26
   4   2  10   26.31    2.16
   4   2  10   26.19    2.27
  -4   2 -10   26.55    2.26
   4   2  10   27.26    1.34
   4  -2  10   26.96    1.61
  -4   2 -10   27.17    1.70
   4   2  11   45.64    3.42
   4  -2  11   56.03    2.86
   4   2  11   49.49    3.35
   4  -2  11   54.99    3.50
  -4   2 -11   58.78    3.55
  -4  -2 -11   50.55    3.50
  -4   2 -11   54.22    2.93
   4   2  12   83.57    4.96
   4   2  12   82.13    4.85
   4  -2  12   83.53    4.30
   4  -2  12   87.29    4.99
  -4   2 -12   84.32    4.97
  -4  -2 -12   96.59    5.12
  -4   2 -12   81.42    4.33
   4   2  13   40.70    3.28
   4  -2  13   48.22    2.65
  -4  -2 -13   43.66    3.32
  -4   2 -13   45.59    2.69
   4  -2  13   44.86    3.28
  -4   2 -13   43.33    3.35
   4   2  13   49.09    3.26
   4  -2  14    6.29    1.12
   4   2  14    6.49    1.81
  -4   2 -14    4.73    1.21
   4   2  14    5.95    1.55
  -4  -2 -14    6.38    1.92
  -4   2 -14    5.33    1.85
   4  -2  14    6.25    1.84
  -4  -2 -15    4.64    1.90
   4  -2  15    7.20    1.98
   4   2  15    5.93    1.81
   4  -2  15    5.29    1.18
  -4   2 -15    4.93    1.26
  -4   2 -15    3.69    1.94
   4   2  15    7.65    2.04
  -4   2 -16    3.74    1.34
  -4   2 -16    1.96    2.01
  -4  -2 -16    4.07    2.02
   4   2  16    3.36    1.92
   4  -2  16    4.18    1.15
   4   2  16    3.28    1.62
   4  -2  16    2.35    2.01
  -4   2 -17  132.51    7.34
   4   2  17  128.86    7.18
   4  -2  17  132.07    7.19
   4  -2  17  119.68    6.31
   4   2  17  126.94    6.97
  -4  -2 -17  118.64    7.21
  -4   2 -17  117.73    6.33
   4   2  18   23.82    2.86
   4  -2  18   18.24    2.83
  -4   2 -18   19.84    2.71
  -4  -2 -18   13.99    2.59
   4  -2  18   20.84    1.91
   4   2  18   19.41    2.53
  -4   2 -18   21.45    2.04
  -4   2 -19    1.55    1.52
  -4  -2 -19    3.24    2.09
   4  -2  19   -0.11    1.28
   4   2  19    1.18    1.94
  -4   2 -19   -1.01    2.20
   4  -2  20   71.13    4.21
  -4  -2 -20   69.02    5.14
   4   2  20   81.69    4.98
  -4   2 -20   68.79    4.22
  -4   2 -20   70.88    5.18
  -4   2 -21    1.99    1.61
   4  -2  21    0.47    1.48
  -4  -2 -21    3.87    2.53
   4   2  21    1.05    2.06
  -4   2 -21    0.28    2.60
  -4  -2 -22    2.59    2.58
  -4   2 -22    2.63    2.57
  -4   2 -22    3.65    1.86
   4   2  22    3.22    2.28
   4   2  23    8.32    2.48
  -4   2 -23    7.51    2.06
   4   2  24   -0.67    2.44
   4   3 -24    0.59    2.42
   4  -3 -23   16.16    3.23
   4   3 -23   18.06    2.75
   4   3 -23   22.21    3.47
  -4  -3  23   21.05    2.54
   4   3 -22   -1.12    2.43
   4   3 -22    5.11    2.31
   4  -3 -22    0.28    2.62
   4   3 -21    5.37    2.51
   4   3 -21    4.90    2.15
   4  -3 -21    4.51    2.55
   4   3 -21    2.39    1.56
   4   3 -20   -0.66    1.77
   4   3 -20    1.02    2.31
   4   3 -20    0.75    1.50
   4  -3 -20   -1.27    2.31
   4   3 -19   15.25    1.85
   4  -3 -19   17.85    2.65
   4   3 -19   14.18    2.26
  -4  -3  19   16.18    2.63
  -4   3  19   16.39    2.67
   4   3 -19   17.54    2.93
   4   3 -18    5.23    1.48
   4   3 -18    7.89    2.00
   4   3 -18    7.39    2.25
  -4  -3  18    5.39    2.21
  -4   3  18    3.15    2.16
   4  -3 -18    2.52    2.23
   4   3 -17    5.06    1.75
  -4   3  17    1.79    2.03
   4  -3 -17    6.05    2.20
   4   3 -17    6.54    2.15
  -4  -3  17    3.54    2.03
   4   3 -17    2.79    1.40
   4   3 -16   33.43    2.64
   4   3 -16   26.50    2.26
   4   3 -16   29.13    3.01
  -4  -3  16   34.63    2.96
   4  -3 -16   30.54    2.98
  -4   3  16   30.50    3.00
  -4   3  15   12.42    2.18
   4   3 -15    9.67    1.48
   4  -3 -15   11.65    2.13
   4   3 -15    9.62    2.04
  -4  -3  15   10.70    1.93
   4   3 -15   12.28    1.82
   4   3 -14    3.10    1.45
   4   3 -14    4.49    1.79
   4  -3 -14    5.35    1.73
   4   3 -14    4.82    1.34
  -4  -3  14    2.98    1.69
  -4   3  14    6.21    1.66
   4  -3 -13   12.26    1.84
  -4  -3  13    9.60    1.76
  -4   3  13   10.81    1.85
   4   3 -13   14.39    1.49
   4   3 -13    9.66    1.80
   4   3 -13   10.33    1.57
   4  -3 -12   12.56    1.85
   4   3 -12   13.19    1.48
  -4  -3  12   15.97    1.83
   4   3 -12   12.02    1.78
  -4   3  12   12.87    1.88
   4   3 -12   16.99    1.72
   4   3 -11    5.37    1.35
  -4  -3  11    1.97    1.31
  -4   3  11    3.73    1.28
   4  -3 -11    3.65    1.33
   4   3 -11    1.69    1.16
  -4   3  10  227.46   11.35
  -4  -3  10  231.34   11.36
  -4  -3  10  242.30   11.05
   4  -3 -10  219.19   10.93
   4   3 -10  249.35   11.26
   4   3 -10  228.34   11.39
   4  -3 -10  223.04   11.37
  -4   3   9   37.35    2.67
  -4  -3   9   42.69    2.41
   4  -3  -9   38.91    2.25
   4   3  -9   43.52    2.62
  -4  -3   9   37.13    2.63
   4   3  -9   38.40    2.70
   4  -3  -9   39.68    2.72
  -4  -3   8    3.18    1.20
  -4   3   8    4.40    1.26
  -4  -3   8    4.80    1.03
   4   3  -8    6.57    1.29
   4  -3  -8    7.90    1.37
   4   3  -8    3.70    1.16
   4  -3  -8    5.07    0.85
  -4  -3   7   20.56    1.65
   4  -3  -7   23.10    1.80
   4   3  -7   22.83    1.86
   4   3  -7   23.43    1.84
  -4  -3   6    5.97    1.12
   4   3  -6    3.30    1.08
   4  -3  -6    3.93    1.08
  -4  -3   6    2.96    1.03
  -4   3   6    3.47    1.09
   4   3  -6    3.97    1.14
  -4   3   5   27.17    1.55
   4   3  -5   25.03    1.87
  -4  -3   5   31.16    1.94
  -4  -3   5   28.53    1.85
  -4   3   5   27.80    1.94
   4  -3  -5   26.45    1.85
  -4  -3   5   25.78    1.91
   4   3  -5   28.42    1.99
   4   3  -4  259.72   12.06
  -4   3   4  248.51   11.83
   4  -3  -4  248.54   12.02
  -4  -3   4  266.28   12.05
  -4  -3   4  262.39   12.06
  -4   3   4  247.12   12.06
  -4  -3   3  631.69   29.30
  -4  -3   3  629.07   29.28
  -4   3   3  633.53   29.30
  -4   3   3  638.51   29.15
  -4  -3   2    4.73    0.90
  -4   3   2    9.98    0.97
  -4   3   2    7.93    0.83
  -4  -3   1  672.74   30.60
  -4   3   1  670.67   30.54
  -4  -3   1  649.45   30.64
  -4   3   1  658.96   30.59
  -4  -3   0   72.22    3.86
  -4   3   0   81.47    3.88
   4   3   1   11.20    1.09
  -4  -3  -1   10.18    1.06
  -4  -3  -1   12.74    1.36
  -4   3  -1   14.68    1.09
   4  -3   1   14.12    1.14
   4  -3   2   23.10    1.45
  -4   3  -2   17.80    1.33
  -4  -3  -2   18.80    1.63
  -4  -3  -2   17.20    1.34
   4   3   2   17.66    1.39
  -4   3  -3    5.12    0.94
   4   3   3    7.16    1.05
  -4  -3  -3    6.77    0.79
   4  -3   3    4.84    0.95
   4  -3   4   86.41    4.42
  -4   3  -4   94.45    4.46
   4   3   4   87.37    4.43
  -4  -3  -4   79.63    4.40
  -4  -3  -4   85.60    4.13
   4  -3   4   80.59    4.18
   4   3   5   31.59    2.17
  -4   3  -5   34.74    2.18
  -4  -3  -5   33.78    2.19
   4   3   5   27.07    2.29
   4  -3   5   33.43    2.19
  -4  -3  -5   32.56    1.71
   4  -3   5   32.60    1.87
   4   3   6    0.09    1.06
  -4  -3  -6    1.42    1.02
  -4   3  -6    1.61    1.02
   4   3   6    1.25    1.20
   4  -3   6    1.57    0.69
   4  -3   6    2.21    1.06
  -4   3  -7  345.31   16.17
   4   3   7  337.11   16.13
  -4  -3  -7  341.13   16.18
   4   3   7  340.49   16.24
   4  -3   7  334.33   15.70
   4  -3   7  343.60   16.12
   4  -3   8   15.96    1.62
   4   3   8   13.30    1.59
  -4  -3  -8    9.58    1.40
  -4   3  -8   17.39    1.61
   4   3   8   12.64    1.61
  -4  -3  -8   11.38    1.52
  -4   3  -9    0.65    1.21
   4   3   9    1.35    1.28
   4  -3   9    1.41    1.26
   4   3   9    0.60    1.18
  -4  -3  -9    0.13    1.11
   4   3  10  182.37    9.44
  -4   3 -10  180.77    9.02
  -4  -3 -10  188.74    9.51
   4   3  10  192.73    9.54
  -4   3 -10  185.62    9.51
   4  -3  10  205.56    9.52
  -4  -3 -11    4.78    1.44
   4  -3  11    5.15    1.54
  -4   3 -11    3.05    1.00
   4   3  11    6.53    1.62
   4   3  11    6.82    1.59
  -4   3 -11    3.98    1.45
  -4   3 -12    6.86    1.77
   4   3  12   11.13    1.80
   4  -3  12    8.17    0.80
   4   3  12   10.71    1.83
  -4  -3 -12    8.02    1.73
   4  -3  12    9.59    1.72
  -4   3 -12    8.10    1.23
   4   3  13   55.04    3.85
   4  -3  13   59.03    2.98
   4  -3  13   54.07    3.80
   4   3  13   64.91    4.00
  -4   3 -13   56.41    3.93
  -4  -3 -13   53.68    3.85
  -4   3 -13   58.28    3.34
  -4   3 -14   16.14    1.76
  -4   3 -14   16.06    2.31
   4   3  14   16.32    2.28
   4  -3  14   21.10    2.39
   4   3  14   17.40    2.20
   4  -3  14   17.55    1.33
  -4  -3 -14   20.25    2.34
  -4  -3 -15   61.54    4.45
   4  -3  15   62.39    3.46
   4   3  15   64.54    4.41
   4  -3  15   73.74    4.56
  -4   3 -15   70.83    3.87
  -4   3 -15   72.64    4.58
   4   3  15   66.28    4.38
   4   3  16    0.20    1.86
   4  -3  16    1.50    0.88
  -4  -3 -16    1.29    1.84
   4  -3  16    2.51    1.94
  -4   3 -16   -0.22    1.94
   4   3  16    1.92    1.77
  -4   3 -16   -0.10    1.42
   4  -3  17   36.96    3.46
  -4  -3 -17   39.59    3.50
  -4   3 -17   38.05    3.48
   4   3  17   39.08    3.49
   4   3  17   40.82    3.39
   4  -3  17   38.65    2.36
  -4   3 -17   36.39    2.75
  -4   3 -18    4.42    1.65
  -4   3 -18    4.79    2.20
   4   3  18    5.61    2.05
   4   3  18    8.00    2.31
   4  -3  18   10.52    2.45
  -4  -3 -18    8.00    2.34
   4  -3  18    6.73    1.20
  -4   3 -19   29.69    3.14
  -4   3 -19   20.55    2.24
   4   3  19   25.87    2.85
  -4  -3 -19   22.64    2.97
   4  -3  19   19.70    1.82
  -4   3 -20   19.87    2.29
   4   3  20   25.10    2.95
  -4   3 -20   25.24    3.24
  -4  -3 -20   23.80    3.18
   4  -3  20   20.74    1.86
  -4   3 -20   23.96    2.53
  -4   3 -21    4.01    1.82
  -4   3 -21    0.84    2.43
   4   3  21    5.26    2.40
  -4  -3 -21    4.12    2.58
  -4   3 -22    1.67    1.92
  -4  -3 -22    3.43    2.76
  -4   3 -22    3.50    2.68
   4   3  22    3.04    2.40
  -4   3 -23    4.76    2.06
   4   3  23    4.79    2.66
   4   3  24    6.38    2.61
   4   3  25   -1.00    2.85
   4   4 -23    8.34    2.64
   4  -4 -23    4.57    2.81
   4   4 -23   13.30    3.14
   4   4 -22   16.08    3.20
   4   4 -22   11.02    2.54
   4  -4 -22   11.52    3.05
   4   4 -21   10.35    2.78
   4  -4 -21    3.41    2.53
   4   4 -21    5.89    2.33
   4   4 -20   29.27    3.04
   4   4 -20   20.77    3.13
   4  -4 -20   28.59    3.29
   4  -4 -19   12.19    2.48
   4   4 -19   14.04    2.34
   4   4 -19   11.80    2.56
  -4   4  19   15.57    2.66
   4   4 -19   10.62    1.87
   4   4 -18   14.65    2.42
  -4  -4  18   21.97    2.80
   4   4 -18   16.42    2.61
   4  -4 -18   22.20    2.90
   4   4 -18   18.32    2.05
  -4   4  18   23.16    2.74
  -4  -4  17    1.95    1.89
   4   4 -17    0.81    1.88
  -4   4  17    4.33    2.10
   4   4 -17    1.72    2.09
   4   4 -17    1.16    1.61
   4  -4 -17   -0.21    2.01
  -4  -4  16   42.62    3.40
   4   4 -16   35.23    3.37
   4  -4 -16   37.28    3.45
  -4   4  16   47.16    3.48
   4   4 -16   40.38    2.92
   4   4 -16   45.02    3.22
   4   4 -15    2.28    1.72
   4  -4 -15    2.08    1.69
   4   4 -15    1.43    1.51
  -4   4  15    4.78    1.96
  -4  -4  15    0.70    1.75
   4   4 -15    1.47    1.73
   4   4 -14   61.21    3.65
   4   4 -14   55.15    3.98
   4  -4 -14   60.08    4.04
  -4  -4  14   65.94    4.09
  -4   4  14   54.01    3.97
   4   4 -14   64.06    3.93
   4   4 -13   39.01    2.68
  -4   4  13   29.45    2.57
   4  -4 -13   29.77    2.51
  -4  -4  13   35.36    2.61
   4   4 -13   33.95    2.50
  -4   4  12   27.70    2.42
   4  -4 -12   24.14    1.75
   4   4 -12   32.03    2.40
   4   4 -12   30.86    2.44
   4  -4 -12   30.55    2.45
  -4  -4  12   32.74    2.53
   4  -4 -12   23.29    1.35
  -4   4  11   54.02    3.46
   4  -4 -11   48.54    2.57
  -4  -4  11   60.34    3.51
   4  -4 -11   53.89    2.89
   4   4 -11   59.92    3.50
   4  -4 -11   52.93    3.42
   4   4 -11   60.51    3.42
  -4  -4  10    2.00    1.05
   4   4 -10    0.93    1.23
  -4  -4  10    0.12    1.18
  -4   4  10   -0.49    1.25
   4   4 -10    0.77    1.17
   4  -4 -10    0.26    1.19
   4  -4 -10    0.77    0.46
   4  -4 -10    0.82    0.73
   4  -4  -9  103.82    4.98
   4  -4  -9  103.97    5.60
  -4  -4   9   99.62    5.53
  -4  -4   9  108.61    5.41
  -4   4   9  115.85    5.65
   4  -4  -9  104.88    5.17
   4   4  -9  103.51    5.56
   4   4  -9   99.46    5.58
   4   4  -8  102.52    5.61
   4  -4  -8  113.29    5.65
  -4  -4   8  110.25    5.61
  -4   4   8  112.22    5.64
  -4  -4   8   99.83    5.46
   4  -4  -8  110.37    5.12
   4   4  -8   97.51    5.59
   4   4  -7  110.45    5.47
  -4  -4   7  110.30    5.39
   4  -4  -7   98.43    5.40
  -4  -4   7   99.43    5.41
  -4   4   7  101.50    5.42
   4  -4  -7  111.09    5.03
  -4  -4   7   94.14    5.32
   4   4  -7  102.97    5.49
  -4  -4   6    1.48    1.10
   4   4  -6   -0.17    0.95
   4  -4  -6    0.08    0.98
   4   4  -6    2.54    1.21
  -4  -4   6    1.08    1.03
   4   4  -5   44.20    2.50
  -4  -4   5   41.69    2.59
  -4  -4   5   40.60    2.46
   4  -4  -5   36.07    2.40
  -4   4   5   38.44    2.47
   4   4  -4  267.49   12.09
  -4  -4   4  254.92   12.17
  -4  -4   4  255.04   12.06
  -4   4   4  255.62   12.09
  -4   4   4  246.25   11.97
  -4  -4   4  258.84   12.19
   4  -4  -4  250.51   12.05
  -4   4   3   65.04    3.29
  -4   4   3   62.69    3.24
  -4  -4   3   61.70    3.46
  -4  -4   3   55.02    3.21
  -4   4   2   22.90    1.55
  -4  -4   2   16.03    1.33
  -4   4   2   19.52    1.43
  -4  -4   2   20.75    1.37
  -4  -4   2   19.84    1.71
  -4  -4   1    0.11    0.65
  -4   4   1    0.36    0.63
  -4   4   1   -0.21    0.77
  -4   4   1    0.47    0.87
  -4  -4   1    1.19    0.68
  -4   4   0    2.25    0.71
  -4  -4   0    2.23    1.22
  -4   4   0    2.76    1.04
  -4  -4   0    0.89    0.69
  -4  -4  -1 1398.33   65.20
   4  -4   1 1402.21   65.19
  -4   4  -1 1426.43   65.28
  -4   4  -1 1473.03   65.21
   4   4   1 1402.71   65.21
  -4  -4  -1 1447.80   65.53
  -4   4  -2  432.32   18.32
  -4  -4  -2  361.55   18.27
   4  -4   2  416.41   18.29
  -4  -4  -2  349.90   18.53
  -4   4  -2  424.72   18.39
   4   4   2  366.97   18.27
  -4  -4  -3   91.80    5.71
   4   4   3  102.74    5.43
  -4   4  -3  120.93    5.24
  -4   4  -3  114.68    5.56
  -4   4  -3  107.75    5.44
   4  -4   3  116.83    5.45
  -4  -4  -3   97.55    5.43
   4  -4   4  218.12   10.46
  -4  -4  -4  203.95   10.45
  -4   4  -4  222.94   10.49
  -4   4  -4  224.73   10.10
  -4  -4  -4  198.08   10.70
   4   4   4  220.62   10.48
  -4  -4  -5   27.31    1.92
   4  -4   5   29.22    1.91
  -4   4  -5   30.28    1.95
  -4  -4  -5   24.89    1.57
   4   4   5   24.67    1.86
   4  -4   5   28.06    1.77
   4   4   5   31.10    2.26
   4   4   6   43.46    2.75
   4  -4   6   45.63    2.74
  -4  -4  -6   44.85    2.80
  -4   4  -6   45.38    2.82
   4   4   6   47.98    3.06
  -4  -4  -6   47.97    2.34
   4  -4   6   44.46    2.56
   4  -4   7   29.85    1.91
  -4   4  -7   27.41    2.19
   4  -4   7   31.88    2.19
   4   4   7   32.80    2.45
  -4  -4  -7   34.86    2.29
   4   4   7   33.85    2.24
   4   4   8   37.19    2.47
   4  -4   8   33.50    2.41
   4  -4   8   34.31    2.01
   4   4   8   36.05    2.66
  -4   4  -8   33.23    2.45
  -4  -4  -8   29.16    2.35
   4   4   9   58.39    3.64
  -4   4  -9   63.39    3.73
   4   4   9   58.47    3.85
   4  -4   9   59.37    3.62
  -4  -4  -9   64.09    3.71
  -4  -4 -10   44.74    3.01
   4   4  10   41.37    3.10
  -4   4 -10   38.81    2.98
   4  -4  10   48.00    2.99
   4   4  10   46.14    2.99
   4   4  11   47.88    3.30
   4   4  11   41.18    3.34
   4  -4  11   50.40    3.29
  -4   4 -11   48.43    3.34
  -4  -4 -11   48.92    3.37
   4   4  12   63.58    4.33
   4   4  12   67.31    4.49
   4  -4  12   81.28    4.51
  -4   4 -12   77.22    4.55
  -4  -4 -12   73.67    4.45
   4   4  13  176.34    9.34
   4   4  13  174.59    9.24
   4  -4  13  176.06    9.20
  -4   4 -13  177.42    9.33
  -4  -4 -13  180.90    9.32
   4   4  14   12.61    2.24
  -4   4 -14   12.49    2.26
  -4  -4 -14   15.39    2.30
   4  -4  14   19.10    2.31
   4   4  14   14.02    2.39
  -4   4 -14   14.19    1.82
   4   4  15    6.49    2.20
  -4   4 -15    4.71    1.99
  -4  -4 -15    8.26    2.08
   4  -4  15    6.17    2.04
  -4   4 -15    5.08    1.58
   4   4  15    5.13    2.06
  -4   4 -16    0.95    1.72
   4   4  16    1.55    1.86
   4  -4  16   -0.77    2.01
  -4   4 -16    0.44    1.93
  -4  -4 -16   -1.07    1.92
   4   4  16    1.90    1.96
  -4   4 -16   -1.74    1.57
   4   4  17   17.72    2.56
   4  -4  17   13.19    2.53
  -4  -4 -17   14.39    2.57
  -4   4 -17   17.66    2.24
  -4   4 -17   13.73    1.98
  -4   4 -17   19.32    2.56
   4   4  17   15.93    2.50
  -4  -4 -18    8.70    2.32
  -4   4 -18    6.00    2.32
   4   4  18    6.56    2.38
   4  -4  18    7.04    2.34
  -4   4 -18    8.51    2.05
  -4   4 -18    9.69    1.86
  -4  -4 -19    4.20    2.37
  -4   4 -19    1.66    1.89
   4   4  19    0.94    2.14
  -4   4 -19    3.03    2.31
  -4   4 -19   -0.93    1.72
  -4  -4 -20   -0.26    2.34
  -4   4 -20   -1.11    1.80
   4   4  20    1.68    2.26
  -4   4 -20    0.27    2.39
   4   4  21   -1.48    2.36
  -4   4 -21    3.30    1.95
  -4   4 -21    2.50    2.56
  -4  -4 -21    4.36    2.49
   4   4  22   27.35    3.37
  -4   4 -22   31.58    3.77
  -4  -4 -22   28.99    3.63
  -4   4 -22   22.59    2.77
   4   4  23   16.10    3.24
   4   4  24   14.55    3.25
   4   5 -23   10.82    3.07
   4   5 -23    9.55    2.76
   4   5 -22    4.00    2.57
   4  -5 -22   -2.72    2.65
   4   5 -22    0.82    2.71
   4   5 -21   10.97    2.52
   4   5 -21   11.21    2.80
   4  -5 -21   11.96    2.94
   4  -5 -20    2.98    2.40
   4   5 -20    0.59    2.28
   4   5 -20    4.47    2.30
   4   5 -19   26.01    3.09
   4   5 -19   29.02    3.29
   4  -5 -19   29.97    3.30
   4   5 -18   12.28    2.55
   4  -5 -18   14.54    2.57
   4   5 -18   10.05    2.30
  -4   5  18    9.66    2.47
  -4  -5  18    8.43    2.35
  -4   5  17   27.19    2.91
   4   5 -17   31.17    3.10
   4  -5 -17   26.20    2.98
   4   5 -17   26.37    2.87
  -4  -5  17   28.55    2.96
  -4   5  16   31.56    2.88
   4   5 -16   38.97    2.97
  -4  -5  16   34.99    3.02
   4   5 -16   36.82    3.13
   4  -5 -16   31.61    2.99
  -4   5  15   -1.40    1.71
  -4  -5  15    1.22    1.76
   4   5 -15    1.46    1.86
   4   5 -15    0.37    1.76
   4  -5 -15    0.19    1.80
   4  -5 -15    1.45    0.56
   4   5 -14    8.90    1.98
   4  -5 -14    9.77    0.88
   4  -5 -14   13.39    2.12
  -4  -5  14   12.14    2.04
  -4   5  14   12.11    2.07
   4   5 -14   12.60    2.01
   4  -5 -13    3.72    1.56
   4  -5 -13    4.27    0.72
   4  -5 -13    4.33    1.03
   4   5 -13    1.60    1.49
   4   5 -13    1.50    1.69
  -4  -5  13    2.59    1.52
  -4   5  13    3.95    1.59
   4   5 -12    1.58    1.55
  -4  -5  12    3.28    1.54
   4  -5 -12    3.31    1.50
   4   5 -12    3.12    1.39
   4  -5 -12    2.35    0.95
   4  -5 -12    1.80    0.67
  -4   5  12    1.00    1.46
  -4  -5  11   95.61    5.06
   4  -5 -11   94.34    5.26
   4  -5 -11   92.14    4.56
  -4   5  11   94.90    5.24
   4  -5 -11   95.47    4.74
   4   5 -11   94.07    5.29
  -4  -5  11   93.15    5.24
   4   5 -11   93.97    5.27
  -4  -5  10    5.24    1.38
   4  -5 -10    8.14    0.88
  -4  -5  10   10.00    1.41
  -4   5  10    8.39    1.46
   4   5 -10    8.94    1.48
   4  -5 -10   11.39    1.59
   4  -5 -10   11.05    1.07
   4   5 -10    7.41    1.64
  -4  -5   9  135.16    6.80
   4   5  -9  127.73    6.80
   4  -5  -9  133.28    6.34
  -4   5   9  130.65    6.76
  -4  -5   9  129.99    6.71
   4  -5  -9  135.84    6.85
   4   5  -9  128.85    6.90
  -4  -5   8  213.08   10.99
  -4   5   8  244.70   11.07
   4  -5  -8  234.23   11.04
  -4  -5   8  223.80   11.01
   4  -5  -8  224.92   10.67
   4   5  -8  224.49   11.02
  -4  -5   7   32.47    2.18
  -4  -5   7   31.27    2.12
   4   5  -7   26.45    2.07
   4  -5  -7   28.57    1.81
   4  -5  -7   30.81    2.10
  -4   5   7   33.15    2.17
  -4  -5   6   36.83    2.47
  -4  -5   6   40.80    2.58
  -4  -5   6   40.97    2.40
   4  -5  -6   34.31    2.15
  -4   5   6   37.02    2.38
   4   5  -6   43.78    2.42
   4  -5  -6   35.54    2.33
  -4  -5   5    0.66    1.19
  -4  -5   5    0.30    0.98
   4  -5  -5    2.13    0.86
   4   5  -5    1.67    0.83
   4  -5  -5    1.34    0.79
  -4   5   4  108.22    5.21
  -4  -5   4  109.30    5.18
  -4   5   4  103.05    5.18
  -4  -5   4   89.94    5.35
  -4  -5   4  100.91    5.39
  -4   5   3    5.90    0.92
  -4  -5   3    3.27    1.26
  -4  -5   3    3.45    0.81
  -4  -5   3    3.52    1.19
  -4   5   3    6.30    1.08
  -4   5   2    3.65    0.85
  -4   5   2    4.01    1.11
  -4   5   2    3.24    0.76
  -4  -5   2    3.64    0.75
  -4  -5   2    4.44    0.83
  -4  -5   2    1.50    1.26
  -4   5   1   40.10    2.45
  -4   5   1   41.37    2.18
  -4  -5   1   40.22    2.70
  -4  -5   1   35.51    2.16
  -4  -5   1   37.99    2.17
  -4   5   1   41.10    2.24
  -4   5   0  199.26    9.48
  -4  -5   0  201.70    9.96
  -4   5   0  192.41    9.68
  -4  -5   0  207.43    9.51
  -4   5  -1   32.76    2.24
  -4  -5  -1   34.52    1.95
  -4   5  -1   31.35    1.91
  -4  -5  -1   34.06    2.49
  -4   5  -2  107.70    5.41
  -4  -5  -2  108.35    5.20
  -4  -5  -2  101.26    5.65
   4  -5   2  106.96    5.17
  -4   5  -2  104.01    5.17
   4   5   2  102.34    5.19
  -4   5  -2  101.27    5.15
   4   5   3   31.80    2.02
  -4  -5  -3   32.38    2.03
  -4   5  -3   36.00    2.05
  -4   5  -3   32.00    1.87
  -4  -5  -3   37.83    2.61
  -4   5  -3   36.00    2.29
   4  -5   3   31.61    1.98
  -4  -5  -4   29.57    1.86
  -4   5  -4   26.50    1.78
   4   5   4   31.48    1.85
  -4   5  -4   24.55    1.48
   4  -5   4   23.89    1.74
  -4   5  -4   23.28    1.97
  -4  -5  -4   30.90    2.33
   4  -5   5   48.50    2.80
  -4   5  -5   46.25    2.80
   4   5   5   48.56    2.82
   4   5   5   43.08    3.18
  -4   5  -5   51.89    2.97
  -4  -5  -5   49.39    3.22
  -4  -5  -5   48.98    2.83
   4  -5   5   47.39    2.80
   4  -5   6   19.88    1.61
  -4   5  -6   22.93    1.67
   4   5   6   18.43    1.62
  -4   5  -6   22.94    1.78
  -4  -5  -6   16.17    1.58
   4   5   6   19.37    2.06
   4  -5   6   20.35    1.60
   4   5   7    0.40    1.05
  -4  -5  -7    0.84    0.53
  -4  -5  -7   -0.62    0.98
   4   5   7   -0.32    1.34
   4  -5   7   -0.70    0.97
  -4   5  -7   -0.81    1.26
   4  -5   7    1.14    0.98
  -4   5  -7   -0.53    1.05
   4  -5   8  122.45    5.88
   4  -5   8  115.32    6.11
   4   5   8  112.97    6.12
   4   5   8  124.26    6.52
  -4  -5  -8  116.44    5.52
  -4   5  -8  123.61    6.24
  -4  -5  -8  117.62    6.18
   4  -5   9    3.11    1.24
  -4   5  -9    2.83    1.28
   4   5   9    5.24    1.41
   4   5   9    3.29    1.62
  -4  -5  -9    3.25    1.31
   4  -5   9    5.90    1.06
   4   5  10   87.33    5.06
   4  -5  10   95.11    5.13
  -4   5 -10   88.51    5.03
   4  -5  10  100.40    4.71
  -4   5 -10   86.98    5.11
  -4  -5 -10   80.12    5.05
   4   5  10   94.16    5.44
  -4   5 -11   14.36    2.04
   4   5  11   22.48    2.52
   4   5  11   21.41    2.07
  -4   5 -11   14.30    1.86
  -4  -5 -11   20.42    2.12
   4  -5  11   15.03    1.94
  -4   5 -12   11.08    1.79
   4   5  12    5.70    1.78
   4  -5  12    5.74    1.80
   4   5  12   10.79    2.16
  -4  -5 -12    7.41    1.82
  -4   5 -12    6.42    1.81
   4   5  13   46.23    3.69
   4  -5  13   44.79    3.30
   4   5  13   40.08    3.29
  -4   5 -13   44.79    3.13
  -4   5 -13   48.01    3.44
  -4  -5 -13   45.67    3.41
  -4  -5 -14   36.77    3.17
  -4   5 -14   37.41    3.15
   4   5  14   37.38    3.13
   4   5  14   33.94    3.31
   4  -5  14   38.22    3.05
  -4   5 -14   43.66    3.01
   4  -5  15    0.18    1.90
   4   5  15    1.45    1.93
  -4   5 -15    1.63    1.90
  -4   5 -15    0.70    1.61
   4   5  15    0.22    1.94
  -4  -5 -15    0.40    1.82
  -4   5 -16   22.80    2.46
   4  -5  16   19.75    2.55
   4   5  16   24.06    2.70
  -4  -5 -16   22.00    2.65
   4   5  16   20.98    2.84
  -4   5 -16   19.92    2.76
   4   5  17    3.42    1.96
  -4  -5 -17    1.77    2.17
  -4   5 -17    2.71    2.06
   4   5  17    3.30    2.25
  -4   5 -17    5.14    2.00
   4  -5  17    4.81    2.14
  -4   5 -18   -0.48    2.13
  -4  -5 -18    1.40    2.16
   4   5  18    2.19    2.23
   4   5  19   31.79    3.51
  -4   5 -19   32.51    3.47
  -4  -5 -19   29.62    3.29
  -4   5 -20   -1.84    2.65
  -4  -5 -20    1.81    2.45
   4   5  21   54.79    4.54
  -4  -5 -21   45.91    4.58
  -4   5 -21   59.44    4.73
   4   5  22    0.54    2.75
  -4  -5 -22    3.13    2.82
   4   6 -22    4.56    2.85
   4  -6 -22    4.06    2.75
   4   6 -22    6.05    2.74
   4   6 -21   -0.51    2.48
   4  -6 -21   -0.26    2.74
   4   6 -21    2.40    2.55
   4   6 -20    4.14    2.54
   4  -6 -20    3.70    2.53
   4   6 -20    5.08    2.49
   4   6 -19    5.54    2.38
   4   6 -19    3.46    2.27
   4  -6 -19    4.44    2.20
   4   6 -18    3.27    2.05
  -4  -6  18    3.27    2.17
   4  -6 -18    0.89    2.06
  -4   6  18    3.23    2.13
   4   6 -18    4.56    2.21
   4  -6 -17    3.35    2.10
   4  -6 -17    3.03    0.60
   4   6 -17    1.65    1.98
  -4  -6  17    1.94    2.07
  -4   6  17    0.57    1.97
   4   6 -17   -1.53    2.19
   4  -6 -16   31.46    1.82
   4  -6 -16   32.35    3.07
  -4  -6  16   37.15    3.16
  -4   6  16   31.43    3.04
   4   6 -16   36.40    3.13
   4   6 -15   10.01    2.25
   4   6 -15    9.25    2.05
   4  -6 -15    7.96    1.94
  -4   6  15    8.15    1.98
  -4  -6  15   12.09    2.16
   4  -6 -15    6.67    0.91
  -4   6  14    1.58    1.69
   4   6 -14   -1.02    1.71
   4  -6 -14    1.21    1.73
   4  -6 -14    1.48    0.80
   4  -6 -14   -0.39    1.03
  -4  -6  14    1.13    1.66
   4   6 -14    1.03    1.85
   4  -6 -13    0.81    0.86
   4  -6 -13    0.16    1.62
   4  -6 -13    1.42    0.99
   4   6 -13    0.47    1.46
   4   6 -13    0.82    1.68
  -4  -6  13   -0.46    1.61
  -4   6  13    3.44    1.68
   4  -6 -12    9.04    1.72
  -4  -6  12    8.62    1.67
   4  -6 -12   10.56    1.08
   4   6 -12   10.34    1.72
  -4   6  12    8.99    1.62
   4  -6 -12    8.63    1.17
   4   6 -11   30.12    2.50
   4  -6 -11   30.13    1.93
  -4  -6  11   28.85    2.38
  -4  -6  11   32.86    2.58
  -4   6  11   29.95    2.48
  -4  -6  11   36.98    2.47
   4  -6 -11   35.90    2.62
   4  -6 -10   53.22    2.99
   4   6 -10   51.56    3.40
   4  -6 -10   61.76    3.50
  -4  -6  10   55.12    3.43
  -4  -6  10   61.80    3.55
  -4   6  10   53.62    3.45
  -4  -6   9   31.98    2.40
  -4  -6   9   33.36    2.37
   4   6  -9   29.05    2.30
   4  -6  -9   32.67    2.36
   4  -6  -9   31.97    2.00
  -4   6   9   36.48    2.42
  -4   6   8    2.89    1.13
   4   6  -8    2.00    1.03
  -4  -6   8    3.06    1.13
  -4  -6   8    4.28    1.22
   4  -6  -8    5.50    1.00
   4  -6  -8    3.98    1.15
  -4  -6   7   47.54    3.13
  -4  -6   7   45.64    2.97
   4  -6  -7   53.44    2.87
   4  -6  -7   53.45    3.00
   4   6  -7   55.74    3.02
  -4   6   7   48.54    2.94
  -4  -6   6   31.51    2.06
  -4   6   6   29.53    2.03
  -4  -6   6   28.50    2.28
   4  -6  -6   33.05    2.05
   4  -6  -6   32.82    2.06
   4   6  -6   32.61    2.09
  -4  -6   6   30.86    2.40
  -4   6   5   11.81    1.23
  -4  -6   5   12.72    1.19
  -4  -6   5   13.11    1.58
   4  -6  -5   14.14    1.34
  -4  -6   5   14.87    1.71
  -4  -6   4  101.07    5.39
  -4  -6   4   94.82    5.37
   4  -6  -4  104.05    5.14
  -4   6   3    8.97    0.93
  -4  -6   3    5.25    1.23
  -4  -6   3    6.05    1.43
  -4   6   3   10.03    1.29
  -4  -6   3    6.23    0.86
  -4   6   3    8.49    0.86
  -4  -6   3    4.45    0.88
  -4  -6   3    5.72    1.43
  -4  -6   2  107.73    5.51
  -4   6   2  101.69    5.32
  -4  -6   2   97.73    5.51
  -4  -6   2  103.12    5.05
  -4  -6   2  103.64    5.06
  -4   6   2  103.42    5.06
  -4   6   2  102.29    5.03
  -4  -6   1    3.00    0.66
  -4  -6   1    1.37    1.14
  -4  -6   1    3.36    0.71
  -4   6   1    3.33    0.74
  -4   6   1    4.19    0.66
  -4   6   1    3.01    1.15
  -4  -6   1    3.69    1.22
  -4  -6   0   33.69    1.92
  -4   6   0   32.62    2.37
  -4   6   0   36.01    1.97
  -4   6   0   34.48    1.90
  -4   6   0   36.40    2.28
  -4  -6   0   33.31    2.55
  -4  -6   0   32.56    1.92
  -4  -6  -1   38.75    2.16
  -4   6  -1   39.22    2.14
  -4  -6  -1   37.71    2.79
  -4   6  -1   39.33    2.39
  -4   6  -1   37.59    2.55
  -4   6  -2   -1.28    1.27
  -4   6  -2    0.21    0.75
  -4   6  -2    0.48    0.60
  -4  -6  -2    0.97    0.69
  -4  -6  -2    0.42    1.25
  -4   6  -3   24.99    1.55
   4  -6   3   23.97    1.53
  -4   6  -3   21.70    1.94
  -4  -6  -3   21.53    1.55
  -4   6  -3   24.75    1.59
   4   6   3   21.02    1.53
   4   6   4   19.26    1.52
  -4  -6  -4   19.65    1.54
  -4   6  -4   22.21    1.51
  -4  -6  -4   19.55    2.16
   4  -6   4   21.14    1.51
  -4   6  -4   19.65    1.85
  -4  -6  -5   11.67    1.21
   4   6   5    8.03    1.10
   4  -6   5    9.55    1.08
  -4  -6  -5    5.95    1.57
  -4   6  -5    7.92    1.47
  -4  -6  -5    5.99    1.06
   4   6   6   31.64    2.17
   4  -6   6   31.84    2.13
   4   6   6   35.02    2.77
  -4   6  -6   34.36    2.38
  -4   6  -6   28.87    2.14
  -4  -6  -6   31.42    2.16
   4  -6   6   28.90    2.21
  -4  -6  -7    1.92    1.08
  -4   6  -7    1.98    1.11
   4   6   7    2.23    1.09
   4   6   7    1.43    1.56
  -4   6  -7    2.73    1.34
   4  -6   7    1.75    1.00
   4  -6   7    2.14    1.10
  -4  -6  -8    6.62    1.40
   4  -6   8    6.58    1.28
   4   6   8    7.93    1.35
   4  -6   8    6.91    1.29
   4   6   8    8.69    1.81
  -4   6  -8    6.84    1.36
  -4  -6  -8    6.04    0.77
   4  -6   9   32.11    2.33
   4   6   9   27.29    2.25
   4  -6   9   36.86    2.20
  -4   6  -9   32.45    2.39
   4   6   9   26.25    2.74
  -4  -6  -9   27.77    1.52
  -4  -6  -9   27.47    2.35
   4  -6  10  107.13    5.53
   4   6  10  101.01    5.81
   4  -6  10  114.44    5.88
   4   6  10  109.49    6.34
  -4   6 -10  111.68    5.94
  -4  -6 -10  105.42    5.89
   4   6  11    3.57    1.57
  -4   6 -11    3.47    1.54
   4  -6  11    3.77    1.24
   4  -6  11    1.47    1.45
   4   6  11    4.35    1.89
  -4   6 -11    3.33    1.65
  -4  -6 -11    4.31    1.63
  -4  -6 -12   69.47    4.44
   4   6  12   62.83    4.76
  -4   6 -12   83.33    4.47
   4   6  12   63.08    4.27
   4  -6  12   70.85    4.39
  -4   6 -12   80.58    4.60
   4   6  13   12.06    2.43
  -4   6 -13   14.76    2.21
  -4  -6 -13   14.77    2.23
  -4   6 -13   19.34    2.16
   4   6  13   15.00    2.10
   4  -6  13   20.92    2.31
   4  -6  14   11.67    2.07
  -4   6 -14    9.15    2.06
  -4  -6 -14    6.02    1.96
   4   6  14   11.79    2.40
  -4   6 -14   13.95    2.17
   4   6  14   10.60    2.13
   4   6  15   72.00    4.77
  -4   6 -15   85.71    4.81
  -4   6 -15   72.81    4.89
  -4  -6 -15   66.45    4.81
   4  -6  15   87.39    4.95
   4   6  15   67.89    5.15
  -4   6 -16   38.09    3.37
   4   6  16   35.76    3.36
   4  -6  16   41.13    3.37
  -4  -6 -16   35.58    3.42
   4   6  16   41.50    3.80
  -4   6 -16   40.15    3.26
  -4   6 -17   27.55    3.15
   4  -6  17   29.55    3.15
  -4  -6 -17   31.48    3.19
   4   6  17   31.32    3.53
   4   6  17   30.31    3.08
  -4   6 -18   32.83    3.42
  -4  -6 -18   30.87    3.35
   4   6  18   28.06    3.39
  -4  -6 -19    1.46    2.40
  -4   6 -19    3.46    2.52
   4   6  19    1.08    2.55
   4   6  20   11.59    3.05
  -4   6 -20    9.87    2.80
  -4  -6 -20    4.85    2.54
   4   6  21   17.81    3.33
  -4   6 -21   20.01    3.49
  -4  -6 -21   25.17    3.49
   4  -7 -22    9.06    2.95
   4   7 -22    9.46    2.94
   4  -7 -21    2.30    2.64
   4   7 -21   -0.75    2.69
   4   7 -20    5.73    2.51
   4  -7 -20    9.51    2.81
   4   7 -19    9.95    2.59
   4  -7 -19    9.51    2.66
  -4   7  18    0.77    2.19
   4   7 -18    0.86    2.18
   4  -7 -18    0.22    2.15
  -4   7  18   -0.19    2.10
   4  -7 -17   15.45    1.19
  -4   7  17   16.63    2.44
   4   7 -17   14.32    2.38
   4  -7 -17   14.70    2.53
  -4  -7  17   15.24    2.54
   4  -7 -16    6.65    1.00
   4   7 -16    3.78    1.92
   4  -7 -16    8.55    2.13
  -4  -7  16    5.61    1.99
  -4   7  16    6.12    1.99
   4  -7 -15    0.90    0.86
   4  -7 -15    0.55    1.90
   4   7 -15    1.59    1.85
  -4  -7  15   -0.17    1.84
  -4   7  15    0.66    1.81
  -4   7  14    9.26    2.01
   4  -7 -14    9.03    1.17
   4  -7 -14   11.21    1.30
   4   7 -14    8.84    1.95
   4  -7 -14    8.47    1.93
  -4  -7  14    8.62    1.96
   4  -7 -13   24.32    2.42
   4   7 -13   23.09    2.45
   4  -7 -13   21.77    1.71
   4  -7 -13   22.02    1.66
  -4   7  13   24.29    2.35
  -4  -7  13   24.88    2.34
   4  -7 -12    2.43    1.55
  -4  -7  12    3.12    1.58
  -4   7  12    1.32    1.46
   4  -7 -12    2.20    1.01
   4   7 -12    0.14    1.45
  -4  -7  12   -0.28    1.55
   4  -7 -12    1.60    1.00
  -4   7  11   22.43    2.11
  -4  -7  11   23.58    2.19
   4   7 -11   22.33    2.15
  -4  -7  11   27.17    2.34
   4  -7 -11   20.93    2.13
   4  -7 -11   19.66    1.72
  -4  -7  11   25.23    2.26
   4  -7 -10   16.89    1.53
  -4  -7  10   18.07    1.94
  -4   7  10   15.48    1.77
  -4  -7  10   19.38    2.08
   4   7 -10   15.90    1.79
   4  -7 -10   17.39    1.86
  -4  -7  10   18.91    2.05
  -4  -7   9    1.27    1.22
   4  -7  -9   -0.53    1.10
   4  -7  -9    0.46    1.05
  -4   7   9   -0.41    1.16
  -4  -7   9   -0.40    1.37
   4   7  -9   -0.74    1.17
  -4  -7   8    7.69    1.55
  -4   7   8   10.62    1.37
   4   7  -8    8.27    1.30
   4  -7  -8   12.83    1.43
   4  -7  -8   10.06    1.31
  -4  -7   8    9.26    1.36
   4  -7  -7   22.39    1.79
   4   7  -7   24.21    1.82
  -4  -7   7   25.44    2.25
   4  -7  -7   22.47    1.84
  -4  -7   7   23.78    1.81
  -4   7   7   24.38    1.81
  -4   7   6   40.55    2.60
  -4  -7   6   51.03    2.71
  -4  -7   6   45.03    3.11
  -4  -7   6   46.03    3.10
   4  -7  -6   46.10    2.78
  -4  -7   5   53.39    3.57
   4  -7  -5   64.34    3.34
  -4  -7   5   52.36    3.05
  -4   7   5   61.94    3.10
  -4  -7   5   55.08    3.60
  -4  -7   5   50.16    3.53
  -4  -7   4   33.74    2.72
   4  -7  -4   42.40    2.51
  -4   7   4   36.19    2.14
  -4  -7   4   36.00    2.14
  -4  -7   4   37.27    2.17
  -4  -7   4   33.12    2.68
  -4   7   4   42.04    2.16
  -4  -7   4   32.69    2.64
  -4  -7   3   22.31    1.53
   4  -7  -3   28.85    2.01
  -4  -7   3   26.38    2.32
  -4   7   3   28.83    2.24
  -4  -7   3   23.34    1.56
  -4  -7   3   24.12    2.29
  -4   7   3   25.70    1.53
  -4  -7   3   30.69    2.24
  -4  -7   2   18.14    1.84
  -4  -7   2   15.34    1.09
  -4  -7   2   15.54    1.81
  -4   7   2   13.73    1.02
  -4   7   2   11.92    1.61
  -4   7   2   15.16    1.13
  -4   7   2   10.83    1.52
  -4   7   1   58.57    2.98
  -4  -7   1   61.13    3.67
  -4  -7   1   59.40    3.73
  -4  -7   1   59.52    3.03
  -4  -7   1   58.80    3.01
  -4   7   1   60.31    3.05
  -4   7   1   63.26    3.60
  -4   7   1   56.88    3.55
  -4   7   0  151.29    7.80
  -4   7   0  146.27    7.26
  -4   7   0  159.28    7.34
  -4  -7   0  176.42    8.16
  -4   7   0  152.00    7.75
  -4  -7   0  153.18    7.32
  -4  -7   0  156.36    7.30
  -4   7  -1   10.44    1.60
  -4   7  -1   10.41    0.98
  -4  -7  -1   14.06    1.01
  -4   7  -1   10.82    0.91
  -4  -7  -1   15.21    1.88
  -4   7  -1   11.65    1.39
  -4  -7  -1   12.12    0.97
  -4  -7  -2  118.69    5.87
  -4   7  -2  117.55    5.83
  -4   7  -2  123.47    6.36
  -4   7  -2  126.46    6.13
  -4  -7  -2  124.96    6.63
   4   7   3   87.48    4.48
  -4  -7  -3   90.05    4.51
  -4   7  -3   94.45    5.01
  -4   7  -3   90.21    4.64
  -4  -7  -3   85.84    5.21
  -4  -7  -4   14.26    1.35
  -4  -7  -4   15.24    2.05
  -4   7  -4   18.83    1.43
   4   7   4   14.95    1.35
   4  -7   4   19.46    1.37
   4   7   5    2.65    0.93
  -4   7  -5    3.09    1.47
   4  -7   5    2.77    0.90
  -4   7  -5    3.15    0.99
  -4  -7  -5    2.89    0.98
   4  -7   6   11.20    1.30
  -4   7  -6   11.98    1.36
  -4   7  -6    8.46    1.72
   4   7   6   13.25    1.37
  -4  -7  -6   13.77    1.39
   4  -7   6   12.89    1.72
   4   7   7   94.19    5.70
   4   7   7   97.80    5.01
  -4   7  -7   87.75    4.98
  -4  -7  -7  105.25    5.09
   4  -7   7   93.66    5.09
  -4   7  -7   88.24    5.26
   4  -7   7   92.61    4.95
  -4   7  -8    8.10    1.45
  -4  -7  -8    5.14    1.36
   4  -7   8   13.59    1.52
   4   7   8    8.42    2.15
  -4   7  -8   14.86    1.87
   4   7   8    8.25    1.51
   4  -7   8    8.83    1.62
   4   7   9   66.71    4.08
   4   7   9   63.21    4.66
  -4  -7  -9   73.56    3.56
   4  -7   9   73.83    4.09
  -4   7  -9   69.33    4.16
   4  -7   9   76.18    4.16
  -4  -7  -9   70.55    4.18
   4   7  10   57.23    3.49
  -4  -7 -10   55.02    3.53
   4  -7  10   57.88    3.32
   4  -7  10   55.82    3.46
  -4  -7 -10   53.14    2.63
   4   7  10   47.18    3.95
  -4   7 -10   61.17    3.61
   4   7  11   44.49    3.17
   4  -7  11   43.62    3.16
  -4  -7 -11   46.92    3.23
  -4   7 -11   44.25    3.40
   4  -7  11   49.45    2.98
   4   7  11   47.84    3.84
  -4   7 -11   46.75    3.24
   4  -7  12    0.99    1.69
   4  -7  12    1.38    1.27
  -4   7 -12   -0.79    1.59
  -4  -7 -12   -0.47    1.54
   4   7  12    0.23    2.01
  -4   7 -12    0.61    1.82
   4   7  12    1.01    1.52
  -4   7 -13   41.33    3.15
  -4  -7 -13   40.62    3.15
   4   7  13   40.19    3.09
   4  -7  13   40.38    3.06
   4   7  13   32.82    3.55
  -4   7 -13   40.78    3.24
  -4   7 -14   21.41    2.47
  -4  -7 -14   17.42    2.33
   4   7  14   19.93    2.89
   4  -7  14   18.25    2.33
   4   7  14   15.71    2.23
  -4   7 -14   20.46    2.51
   4   7  15   55.64    4.05
  -4   7 -15   64.85    4.24
  -4  -7 -15   61.39    4.21
   4   7  15   54.43    4.48
   4  -7  15   59.98    4.14
   4   7  16    3.84    1.97
   4  -7  16    2.94    2.04
  -4   7 -16   10.13    2.23
  -4  -7 -16    4.91    2.10
   4   7  16    8.19    2.39
   4   7  17    7.30    2.29
   4  -7  17    5.25    2.26
  -4   7 -17   10.48    2.40
  -4  -7 -17   10.14    2.43
   4   7  17    7.88    2.66
   4   7  18   11.16    2.91
  -4   7 -18   13.09    2.74
  -4  -7 -18   13.90    2.77
  -4   7 -19   17.53    2.97
   4   7  19    9.72    2.87
  -4  -7 -19   15.25    2.97
  -4   7 -20   26.85    3.52
  -4  -7 -20   30.94    3.61
  -4   7 -21   10.24    2.98
  -4  -7 -21    9.34    2.93
   4  -8 -22    0.78    2.93
   4   8 -22   -0.25    2.77
   4   8 -21   29.89    3.64
   4  -8 -21   31.56    3.72
   4   8 -20    1.37    2.44
   4  -8 -20    0.24    2.60
   4   8 -19    7.12    2.44
   4  -8 -19   -0.45    2.42
  -4  -8  18    8.56    2.38
  -4   8  18    6.96    2.33
  -4   8  18    6.73    2.48
   4   8 -18    9.19    2.46
   4  -8 -18    9.39    2.43
   4  -8 -17    0.31    0.92
  -4   8  17   -1.41    2.10
  -4  -8  17    2.57    2.07
  -4   8  17    0.54    2.28
   4  -8 -17   -2.41    2.22
   4   8 -17   -0.77    1.95
  -4  -8  16    0.35    1.93
   4  -8 -16    2.72    1.05
  -4   8  16   -1.16    1.84
   4  -8 -16    0.19    1.96
  -4   8  16    3.16    2.34
   4   8 -16   -1.80    1.91
   4  -8 -15   -1.22    1.82
  -4   8  15    0.62    1.70
   4  -8 -15    1.71    1.05
   4  -8 -15    0.64    1.03
   4   8 -15    0.33    1.67
  -4   8  15    1.26    1.73
   4   8 -14   10.66    1.88
  -4   8  14    6.93    1.85
   4  -8 -14    9.58    1.31
   4  -8 -14   11.79    1.32
  -4  -8  14   12.58    1.99
   4  -8 -14    7.91    1.94
   4  -8 -13   -0.60    1.65
   4   8 -13    0.43    1.51
   4  -8 -13    2.81    1.07
   4  -8 -13    1.99    1.12
  -4  -8  13    1.60    1.52
  -4   8  13    1.51    1.66
   4  -8 -12    0.40    1.13
   4  -8 -12    0.28    1.42
  -4  -8  12    5.60    1.86
   4   8 -12   -0.26    1.38
  -4  -8  12    1.48    1.50
  -4   8  12    4.18    1.47
  -4  -8  11    6.91    1.90
   4  -8 -11    6.47    1.52
   4   8 -11    7.83    1.51
   4  -8 -11    5.41    1.30
  -4  -8  11    6.20    1.77
  -4   8  11    6.18    1.53
  -4  -8  11    6.90    1.62
  -4  -8  10   13.99    2.06
  -4  -8  10   11.39    1.96
  -4   8  10   13.05    1.59
   4  -8 -10   12.52    1.58
  -4  -8  10   12.95    1.74
   4   8 -10   14.68    1.65
   4  -8 -10   11.75    1.62
  -4  -8   9    6.25    1.85
  -4   8   9    9.42    1.35
  -4  -8   9    7.48    1.37
   4  -8  -9    7.94    1.40
  -4  -8   9   10.46    1.86
   4  -8  -9    8.42    1.40
   4   8  -9    4.05    1.28
  -4  -8   9    4.47    1.67
  -4  -8   8    2.75    1.49
  -4  -8   8    3.67    1.13
   4  -8  -8    2.17    1.28
   4   8  -8    1.92    1.08
   4  -8  -8    3.78    1.14
  -4  -8   8    1.02    1.55
  -4   8   8    3.67    1.92
  -4   8   8    2.15    1.08
  -4  -8   7    4.96    1.15
   4  -8  -7    2.34    1.26
  -4  -8   7    4.73    1.61
  -4  -8   7    4.69    1.69
  -4   8   7    6.81    1.81
  -4   8   7    2.57    1.00
  -4  -8   6    0.84    1.51
  -4  -8   6    0.62    0.86
  -4  -8   6    0.15    1.63
  -4   8   6    0.70    1.51
   4  -8  -6    0.81    1.19
  -4   8   6    0.26    0.87
  -4  -8   5   10.48    1.14
  -4   8   5   11.20    1.12
  -4   8   5   11.52    1.12
   4  -8  -5   15.16    1.70
  -4  -8   5   15.98    1.90
  -4  -8   5   10.36    1.88
  -4   8   5   16.76    2.17
  -4  -8   5   12.78    1.16
  -4  -8   4   44.94    3.19
  -4   8   4   49.21    3.34
  -4  -8   4   44.90    2.44
   4  -8  -4   48.38    2.95
  -4   8   4   40.47    2.40
  -4   8   4   43.52    2.40
  -4  -8   4   45.37    3.27
  -4  -8   4   51.90    3.31
  -4  -8   4   46.66    2.46
  -4   8   3  240.50   11.88
  -4  -8   3  254.90   11.92
  -4  -8   3  255.54   12.64
  -4   8   3  245.60   12.61
  -4  -8   3  245.34   12.64
   4  -8  -3  267.29   12.44
  -4   8   3  264.81   11.88
  -4  -8   3  245.65   12.63
  -4  -8   3  266.62   11.92
  -4  -8   2  145.65    7.07
  -4   8   2  155.30    7.03
  -4  -8   2  153.57    7.05
  -4   8   2  137.56    7.04
  -4  -8   2  167.19    8.00
  -4   8   2  166.23    7.91
  -4  -8   2  162.58    7.96
  -4  -8   1   47.01    3.34
  -4   8   1   47.13    3.22
  -4   8   1   47.59    2.31
  -4  -8   1   47.41    2.40
  -4  -8   1   45.47    2.34
  -4   8   0    6.40    1.60
  -4  -8   0    1.31    0.52
  -4   8   0    4.86    1.36
  -4  -8   0    6.17    1.63
  -4   8   0    3.27    0.58
  -4   8  -1   31.32    1.70
  -4   8  -1   28.84    2.46
  -4  -8  -1   31.52    1.71
  -4   8  -1   27.83    2.27
  -4  -8  -1   28.98    1.64
  -4  -8  -1   30.85    1.64
  -4  -8  -2    3.42    0.64
  -4  -8  -2    5.33    1.62
  -4   8  -2    3.64    1.58
  -4   8  -2    5.09    1.19
  -4  -8  -2    5.51    1.73
  -4  -8  -2    1.84    0.64
  -4   8  -2    3.62    0.67
  -4   8  -2    3.05    0.69
  -4  -8  -3   84.01    5.10
  -4   8  -3   86.40    4.19
  -4  -8  -3   79.26    4.16
  -4   8  -3   90.98    4.88
  -4   8  -4    0.72    0.80
   4   8   4    1.56    0.80
  -4   8  -4   -0.41    1.59
  -4  -8  -4    1.09    0.83
  -4  -8  -5    0.55    0.84
   4  -8   5    0.38    0.79
  -4   8  -5   -0.14    1.59
   4   8   5    0.67    0.87
  -4   8  -5    1.20    0.93
   4  -8   6   30.47    1.97
  -4   8  -6   27.89    2.59
   4   8   6   25.64    1.98
   4  -8   6   30.27    2.48
  -4   8  -6   31.04    2.07
  -4  -8  -6   30.84    2.05
   4   8   7   41.47    2.68
   4  -8   7   46.64    2.67
   4  -8   7   38.52    2.97
  -4   8  -7   42.91    2.73
  -4   8  -7   45.02    3.20
  -4  -8  -7   45.81    2.75
   4   8   8   18.43    1.78
  -4   8  -8   14.90    1.78
  -4  -8  -8   21.25    1.83
  -4   8  -8   14.92    2.24
   4  -8   8   13.99    1.97
   4  -8   8   17.49    1.72
  -4  -8  -9    8.22    1.49
  -4   8  -9   10.31    1.69
   4   8   9    8.85    2.28
   4  -8   9    9.25    1.46
   4   8   9   10.01    1.51
   4  -8   9    7.57    1.72
   4  -8  10    9.88    1.63
   4   8  10    9.83    1.62
  -4   8 -10    5.06    1.50
  -4  -8 -10   10.26    1.68
   4  -8  10    7.83    1.51
  -4  -8 -10    8.47    0.92
   4   8  10   10.29    2.32
   4   8  11    0.76    1.40
  -4  -8 -11    1.80    1.51
   4  -8  11    1.12    1.48
  -4   8 -11    0.42    1.41
   4   8  11    0.74    2.02
   4  -8  11    0.73    1.41
   4  -8  12   43.73    3.15
   4  -8  12   45.40    3.02
  -4   8 -12   45.20    3.30
  -4  -8 -12   46.80    3.31
  -4   8 -12   46.57    3.56
   4   8  12   38.18    3.87
   4   8  12   45.57    3.20
   4   8  13    3.43    1.68
  -4   8 -13    4.75    1.79
  -4  -8 -13    2.78    1.73
   4   8  13    2.08    2.35
   4  -8  13    1.92    1.64
   4   8  14    0.16    1.72
  -4   8 -14    1.23    1.90
   4   8  14    2.40    2.37
  -4  -8 -14    2.63    1.91
   4  -8  14   -0.95    1.74
   4  -8  15   27.46    2.87
   4   8  15   32.01    2.91
  -4   8 -15   30.67    2.94
  -4  -8 -15   30.62    2.95
   4   8  15   27.12    3.36
   4   8  16    3.92    2.05
   4   8  16    3.09    2.49
  -4   8 -16    4.78    2.05
  -4  -8 -16    5.37    2.20
   4  -8  16    5.76    2.11
  -4   8 -17    9.75    2.41
   4   8  17    8.62    2.46
   4   8  17   13.83    2.91
  -4  -8 -17   14.52    2.62
   4  -8  17   13.89    2.58
   4   8  18    0.89    2.59
  -4   8 -18   -0.23    2.37
  -4  -8 -18    1.13    2.37
  -4   8 -19    4.53    2.56
  -4  -8 -19    7.85    2.68
   4   9 -21    6.06    2.78
   4   9 -20   -0.64    2.41
   4  -9 -20    0.22    2.57
   4   9 -19    3.63    2.27
   4  -9 -19    1.06    2.34
   4   9 -18    8.37    2.26
  -4   9  18   14.94    2.47
   4  -9 -18   15.30    2.66
   4  -9 -17   23.72    2.79
   4   9 -17   21.42    2.63
  -4   9  17   18.70    2.65
   4   9 -16    0.67    1.80
  -4   9  16   -0.48    1.90
  -4  -9  16    0.68    1.94
   4  -9 -16   -0.18    1.93
   4  -9 -16    0.22    1.13
  -4   9  15    2.10    1.88
  -4  -9  15    4.11    1.91
   4   9 -15    5.02    1.78
   4  -9 -15    2.50    1.92
   4  -9 -15    5.15    1.26
   4  -9 -14    1.85    1.10
  -4  -9  14   -1.17    1.72
  -4   9  14    0.52    2.20
   4   9 -14    3.20    1.61
   4  -9 -14    2.43    1.23
  -4   9  14   -0.28    1.53
   4  -9 -14   -0.31    1.70
  -4  -9  14    0.13    1.60
  -4  -9  13    1.35    1.63
   4  -9 -13    3.10    1.61
  -4   9  13    1.16    1.48
  -4  -9  13    1.51    1.58
  -4   9  13    4.31    2.25
   4  -9 -13    4.98    1.34
   4   9 -13    3.86    1.54
  -4  -9  12    3.61    1.65
   4   9 -12    0.37    1.36
  -4   9  12    1.64    1.37
  -4  -9  12    0.50    1.48
   4  -9 -12    0.13    1.50
  -4   9  12    0.74    2.23
   4  -9 -12    4.78    1.36
  -4   9  11    1.18    2.06
  -4  -9  11    0.56    1.64
  -4   9  11   -1.17    1.28
  -4  -9  11    3.85    1.70
   4   9 -11    1.11    1.29
   4  -9 -11    1.17    1.27
  -4  -9  11    1.31    1.67
   4  -9 -11    2.78    1.35
  -4   9  10    1.44    1.21
  -4  -9  10    2.03    1.83
   4  -9 -10   -0.82    1.31
  -4  -9  10    2.45    1.78
   4   9 -10    0.60    1.19
  -4  -9  10   -0.28    1.61
  -4   9  10    1.60    2.14
   4  -9 -10    1.12    1.33
  -4   9  10    0.78    1.19
  -4  -9   9   43.34    3.16
  -4   9   9   34.47    2.41
  -4   9   9   34.62    3.36
   4  -9  -9   40.36    2.69
  -4   9   9   34.99    2.41
  -4  -9   9   37.85    2.96
  -4  -9   9   40.79    3.07
  -4  -9   8    1.62    1.66
  -4   9   8    1.06    1.86
  -4  -9   8    2.43    1.66
  -4   9   8    0.15    0.95
  -4  -9   8    1.61    1.06
  -4   9   8    0.38    1.04
   4  -9  -8    3.48    1.33
  -4   9   7   10.10    1.16
  -4   9   7   12.06    2.31
  -4  -9   7   14.91    2.03
   4  -9  -7    8.98    1.66
  -4  -9   7    9.47    1.92
  -4  -9   7   10.35    1.21
  -4   9   7   12.01    1.22
   4  -9  -6    2.32    1.43
  -4   9   6    1.31    0.76
  -4  -9   6    4.47    1.79
  -4   9   6    0.89    0.80
  -4  -9   6    2.11    1.71
  -4   9   6    0.38    1.75
  -4   9   6    2.01    0.79
  -4  -9   6    3.74    0.88
  -4   9   5    9.90    0.91
  -4  -9   5    8.30    0.96
  -4  -9   5    6.19    1.94
  -4  -9   5   10.41    1.99
  -4   9   5   11.53    2.10
  -4   9   5   10.21    0.89
   4  -9  -5   12.49    1.79
  -4   9   5   10.70    0.95
  -4   9   4   38.10    1.84
  -4   9   4   37.28    3.07
  -4  -9   4   42.88    3.10
  -4   9   4   31.46    1.83
  -4  -9   4   42.39    3.11
   4  -9  -4   49.26    2.92
  -4  -9   4   38.97    1.94
  -4  -9   4   41.72    3.19
  -4  -9   3    9.88    1.95
  -4  -9   3    8.91    2.11
  -4  -9   3    9.35    2.16
  -4   9   2   78.07    4.93
  -4  -9   2   91.53    5.13
  -4   9   1    2.63    1.53
  -4  -9   1    4.84    1.75
  -4   9   0    2.68    1.81
  -4   9   0    3.00    1.51
  -4  -9   0    2.15    1.67
  -4  -9  -1    7.54    1.87
  -4   9  -1    5.07    1.48
  -4   9  -1    2.86    1.61
  -4  -9  -1    7.85    1.93
  -4  -9  -2   22.75    2.53
  -4   9  -2   22.14    2.39
  -4   9  -2   19.69    1.98
  -4  -9  -3   10.35    2.03
  -4  -9  -3    9.27    0.69
  -4   9  -3    9.45    0.80
  -4   9  -3   12.42    2.05
  -4   9  -3    9.49    0.86
  -4  -9  -4   55.09    2.90
  -4   9  -4   56.87    2.93
  -4  -9  -4   52.01    3.84
  -4  -9  -5   25.15    1.78
  -4   9  -5   30.49    1.82
  -4  -9  -5   27.17    2.75
   4  -9   6   62.67    3.06
  -4  -9  -6   51.19    3.03
  -4   9  -6   56.25    3.82
   4  -9   6   60.62    3.74
  -4   9  -6   54.05    3.06
   4   9   6   50.60    3.02
  -4   9  -7   19.43    1.69
  -4  -9  -7   23.06    1.78
  -4   9  -7   20.57    2.50
   4  -9   7   25.31    2.37
   4   9   7   18.05    1.65
   4  -9   7   21.89    1.69
  -4   9  -8    3.62    1.85
   4  -9   8    2.83    1.20
   4  -9   8    2.95    1.74
  -4  -9  -8    2.15    1.22
  -4   9  -8    2.15    1.08
   4   9   8    1.14    1.14
   4  -9   9    7.64    1.89
   4   9   9    7.41    1.45
   4  -9   9    9.85    1.43
  -4   9  -9    9.76    2.15
  -4   9  -9    8.45    1.50
  -4  -9  -9   10.40    1.52
   4  -9  10    3.64    1.71
   4  -9  10    5.04    1.53
   4   9  10    5.55    1.44
  -4   9 -10    4.93    1.47
  -4  -9 -10    4.14    1.46
  -4   9 -11    1.42    1.49
   4   9  11    2.93    2.37
   4  -9  11    1.06    1.62
   4  -9  11    0.24    1.38
   4   9  11    0.12    1.45
  -4  -9 -11   -0.39    1.47
  -4  -9 -11    1.04    0.67
   4   9  12   13.26    1.91
   4  -9  12   15.38    2.03
  -4  -9 -12   14.98    2.06
   4  -9  12   16.53    2.00
  -4   9 -12   16.43    1.99
   4   9  12   16.95    2.89
   4  -9  13    1.80    1.62
   4   9  13    0.71    1.60
  -4  -9 -13    1.42    1.69
   4  -9  13    5.32    1.68
  -4   9 -13    4.17    1.58
   4   9  13   -1.68    2.45
   4  -9  14   20.07    2.46
   4   9  14   18.93    3.17
  -4   9 -14   20.48    2.29
  -4  -9 -14   21.12    2.48
   4   9  14   15.26    2.30
   4  -9  15    3.73    2.09
   4   9  15    7.33    2.73
  -4   9 -15    5.60    1.99
  -4  -9 -15    6.02    2.04
   4   9  15    4.02    2.05
   4   9  16    0.17    2.03
   4   9  16    1.80    2.59
  -4   9 -16    1.16    2.01
   4  10 -19    0.75    2.28
   4  10 -18    0.18    1.97
   4  10 -17    5.13    2.02
  -4  10  16    2.65    1.87
   4  10 -16    2.78    1.78
   4  10 -15    3.01    1.72
  -4  10  15    5.50    1.80
   4 -10 -15    6.61    2.11
   4 -10 -15    3.65    1.46
  -4  10  15    1.99    2.36
   4 -10 -14    1.94    1.41
   4  10 -14    1.59    1.49
  -4  10  14    1.66    2.46
  -4  10  14    0.51    1.56
   4 -10 -14    1.83    1.72
   4  10 -13   21.99    2.20
   4 -10 -13   29.62    2.41
  -4  10  13   20.48    2.17
   4 -10 -13   22.89    2.15
  -4  10  13   24.40    3.17
  -4  10  12    5.53    1.54
   4 -10 -12    8.32    1.68
  -4 -10  12   11.89    2.05
  -4  10  12    5.46    2.60
   4  10 -12    9.71    1.56
   4 -10 -12    9.51    1.68
  -4 -10  11    4.72    1.44
  -4  10  11    4.57    1.35
  -4 -10  11    2.22    1.73
  -4  10  11    3.27    2.20
   4 -10 -11    5.23    1.53
  -4 -10  11    7.70    2.08
  -4  10  10   -0.59    1.15
  -4 -10  10    3.52    1.30
  -4 -10  10    1.83    1.77
  -4  10  10    4.61    2.17
   4 -10 -10    0.12    1.47
  -4 -10  10    3.95    1.99
   4 -10  -9    1.44    1.62
  -4 -10   9    1.60    1.98
  -4  10   9    0.79    0.99
  -4 -10   9   -1.09    1.14
  -4  10   9   -0.23    2.02
  -4 -10   9    1.09    1.73
  -4 -10   8   11.64    1.32
  -4 -10   8   13.90    1.31
  -4  10   8   11.56    1.21
  -4  10   8   14.93    2.56
  -4 -10   8   13.70    2.31
   4 -10  -8   14.73    1.93
  -4 -10   8   12.11    2.11
  -4  10   7    6.03    0.87
  -4 -10   7    6.80    0.97
  -4  10   7    6.96    0.90
  -4 -10   7    5.84    1.92
  -4 -10   7    6.37    2.11
  -4  10   7    9.97    2.28
   4 -10  -7    4.61    1.66
  -4 -10   7    5.99    0.92
  -4  10   6   21.52    1.33
  -4 -10   6   31.80    2.86
  -4 -10   6   26.86    1.47
  -4 -10   6   26.71    1.45
  -4 -10   6   35.12    2.88
  -4  10   6   30.67    2.88
   4 -10  -6   39.32    2.59
  -4  10   6   23.69    1.34
  -4 -10   5   29.28    3.02
  -4  10   5   26.32    2.94
  -4 -10   5   35.58    2.96
   4 -10  -5   33.55    2.70
  -4  10   4   60.06    4.24
  -4 -10   4   66.32    4.21
  -4 -10   4   59.75    4.25
  -4  10   3   17.50    2.29
  -4 -10   3   13.73    2.31
  -4 -10   3   14.87    2.28
  -4 -10   3   13.93    2.48
  -4  10   2    2.89    1.70
  -4 -10   2    2.41    1.98
  -4  10   1    4.19    1.62
  -4 -10   1    7.56    1.90
  -4 -10   0    3.62    2.11
  -4  10   0    9.13    1.79
  -4 -10   0    3.46    1.88
  -4  10  -1    4.01    1.66
  -4 -10  -1    3.97    1.93
  -4 -10  -2   -1.08    1.75
  -4  10  -2    2.25    1.86
  -4  10  -3   12.40    2.29
  -4 -10  -3    4.33    2.04
  -4  10  -4    3.15    2.00
  -4 -10  -4    3.79    1.91
  -4 -10  -5   25.73    1.36
  -4 -10  -5   23.65    1.31
  -4  10  -6   97.67    5.34
  -4 -10  -6   85.90    5.31
  -4 -10  -6   80.46    4.20
   4 -10   6   91.25    5.14
   4 -10   7   11.38    2.17
   4  10   7    8.95    1.17
   4 -10   7   10.19    1.12
  -4 -10  -7   10.47    2.21
   4 -10   8    6.42    2.02
  -4 -10  -8    6.13    2.08
   4 -10   8    9.10    1.19
   4  10   8    5.08    1.18
  -4 -10  -9   44.46    3.49
   4  10   9   40.44    2.53
   4 -10   9   34.82    3.05
   4 -10   9   37.12    2.49
   4 -10  10    9.70    1.50
   4  10  10    9.24    1.51
   4 -10  10    7.56    2.01
   4  10  11   19.91    1.96
   4 -10  11   20.63    2.37
   4  10  12   11.48    1.78
   4 -10  12   10.07    1.94
   4  10  13    1.72    1.56
   4  10  13    7.49    2.85
   4 -10  13    6.67    1.82
   4  10  14    3.71    1.76
   4  10  14    3.06    2.53
   4  10  15   -0.15    1.80
   4  11 -14    0.92    1.46
  -4  11  13    1.99    2.64
   4 -11 -13    5.10    1.71
  -4  11  12   -0.55    2.37
   4 -11 -12    1.67    1.56
  -4  11  11    0.08    1.15
  -4  11  11   -2.67    2.43
  -4  11  10    9.22    1.23
  -4  11  10   14.42    2.70
  -4 -11  10   12.26    2.24
   4 -11 -10   16.50    2.06
  -4 -11  10   12.44    2.47
   4 -11  -9    9.52    1.80
  -4  11   9    5.90    0.95
  -4  11   9    5.77    0.93
  -4 -11   9    5.14    2.08
  -4 -11   9   10.42    2.28
  -4  11   9    4.73    2.44
  -4  11   8   20.41    2.72
   4 -11  -8   22.82    2.26
  -4 -11   8   22.88    2.66
  -4 -11   8   18.05    2.50
  -4  11   7   13.01    2.47
  -4 -11   7   13.59    2.32
  -4 -11   7   11.96    2.40
   4 -11  -7   10.21    2.09
  -4  11   6   58.14    4.53
  -4 -11   6   67.06    4.49
  -4 -11   6   64.55    4.33
  -4 -11   5   63.76    4.26
  -4  11   5   53.16    4.25
  -4 -11   5   59.59    4.29
  -4 -11   4    7.01    2.16
  -4  11   4    5.30    2.04
  -4 -11   4    3.49    2.11
  -4 -11   3    2.31    2.02
  -4  11   3    3.31    2.00
  -4 -11   2   21.71    2.83
  -4  11   2   30.86    2.83
  -4  11   1    1.59    1.80
  -4  11   0    9.05    1.95
  -4 -11   0    6.33    2.02
  -4 -11  -1   13.79    2.52
  -4 -11  -2   -1.57    1.98
  -4 -11  -3    7.27    2.21
  -4 -11  -4    1.37    2.06
  -4 -11  -5   19.38    2.66
   4 -11   5   16.40    2.65
  -4 -11  -6    8.02    2.29
   4 -11   6    6.89    2.27
  -4 -11  -7   48.39    3.83
  -4  11  -7   47.38    2.47
   4 -11   7   56.30    3.78
  -4 -11  -8    5.84    2.21
  -4  11  -8    4.40    0.96
  -4  11  -9   18.62    1.60
   4  11   9   17.47    1.57
  -4  11 -10   19.61    1.72
  -4 -11 -10   19.38    2.72
   4  11  10   17.60    1.69
  -4 -11 -11    6.36    2.39
  -4  11 -11    8.90    1.48
  -4 -11 -12    4.80    2.27
  -4  11 -12    3.18    1.41
  -4 -11 -13    3.81    2.33
  -4  11 -13    3.31    1.63
  -4 -11 -14    1.14    2.36
  -4 -11 -15   11.25    2.64
  -4 -11 -16   12.99    2.73
  -4 -11 -17   19.05    2.96
  -4  12  11   12.15    3.09
  -4  12  10    0.27    2.83
  -4  12   9    1.59    2.52
  -4 -12   9    1.90    2.28
  -4  12   8   26.57    3.29
  -4 -12   8   25.69    2.97
  -4 -12   7   15.14    2.63
  -4  12   7   15.25    2.94
  -4 -12   7   16.58    2.77
  -4  12   6   20.65    2.97
  -4 -12   6   23.13    2.84
  -4 -12   6   24.33    3.05
  -4  12   5    0.23    2.19
  -4 -12   5    0.78    2.17
  -4 -12   5    1.45    2.18
  -4  12   4    9.79    2.51
  -4  12   3    1.68    2.09
  -4  12   2   -0.20    2.06
  -4 -12   1    1.47    2.11
  -4 -12   0    1.27    2.09
  -4 -12  -1    5.74    2.40
  -4 -12  -2   -2.77    2.34
  -4 -12  -3    3.83    2.30
  -4 -12  -4    5.70    2.31
  -4 -12  -5    4.43    2.32
  -4 -12  -6   -0.63    2.31
  -4 -12  -7    2.09    2.24
  -4 -12  -8    2.91    2.32
  -4 -12  -9    1.66    2.40
  -4 -12 -10    5.99    2.69
  -4 -12 -11    2.05    2.50
  -4 -12 -12   18.91    2.93
  -4 -12 -13   -2.82    2.45
  -4 -12 -14    2.79    2.50
  -4 -12 -15    4.33    2.58
  -4  13   8   -0.81    2.43
  -4  13   7    0.26    2.60
  -4  13   6   -0.25    2.41
  -4  13   5   -1.21    2.34
  -4  13   4   11.93    2.79
  -4  13   3    5.81    2.38
  -4 -13   2    5.54    2.48
  -4 -13   1    5.81    2.58
  -4 -13   0    0.90    2.36
  -4 -13  -1    2.69    2.53
  -4 -13  -2    4.27    2.45
  -4 -13  -3    4.51    2.58
  -4 -13  -4   25.77    3.35
  -4 -13  -5    2.48    2.50
  -4 -13  -6   12.59    2.86
  -4 -13  -7    1.34    2.65
  -4 -13  -8    1.77    2.58
  -4  14   6    6.09    2.89
  -4  14   5   20.84    3.33
   5   0 -24    7.62    2.29
   5   0 -23    3.67    1.98
   5   0 -23   -0.89    2.62
  -5   0  23    1.04    1.39
   5   0 -22   36.56    4.00
  -5   0  22   37.42    2.67
   5   0 -21   -1.09    2.27
  -5   0  21    1.35    1.41
  -5   0  20   71.61    4.08
   5   0 -20   72.09    5.21
  -5   0  19   -0.22    2.11
  -5   0  19    2.40    1.40
   5   0 -19    4.94    2.42
  -5   0  18    5.95    2.09
  -5   0  18    8.30    1.52
   5   0 -18    6.57    2.34
  -5   0  17    0.20    1.96
   5   0 -17    0.22    1.94
  -5   0  17    0.56    1.23
  -5   0  16    8.27    2.09
   5   0 -16    4.19    1.94
  -5   0  16    6.12    1.40
  -5   0  15    0.18    1.69
   5   0 -15   -2.56    1.74
  -5   0  15    0.98    1.15
  -5   0  14  136.19    7.37
   5   0 -14  148.87    7.53
  -5   0  14  129.77    6.80
  -5   0  13   -0.32    1.41
   5   0 -13    0.17    1.34
  -5   0  13    0.50    1.06
  -5   0  12   31.58    2.66
  -5   0  12   32.11    2.20
   5   0 -12   36.19    2.64
   5   0 -11   -1.48    1.38
  -5   0  11   -0.41    1.22
  -5   0  11    0.46    0.95
  -5   0  10  304.20   14.15
   5   0 -10  292.14   14.54
  -5   0  10  298.37   14.52
   5   0  -9   -0.25    1.14
  -5   0   9    0.48    1.00
   5   0  -8  705.37   32.30
  -5   0   8  666.65   32.25
  -5   0   8  694.62   31.67
  -5   0   8  690.41   31.97
  -5   0   7    0.20    1.18
  -5   0   7    0.33    0.45
   5   0  -7   -0.92    1.15
  -5   0   7   -0.37    0.89
   5   0  -6 1386.53   63.87
  -5   0   6 1390.16   63.87
   5   0  -5    2.20    0.90
   5   0  -5    2.01    0.84
  -5   0   5    2.37    1.05
   5   0  -4  756.86   33.26
  -5   0   4  738.53   33.25
   5   0  -4  676.56   33.11
  -5   0   3    0.07    0.81
   5   0  -3    2.38    0.69
   5   0  -2    7.83    0.81
  -5   0   1    0.79    0.70
  -5   0   0   36.07    2.13
   5   0   0   38.55    2.18
   5   0   0   34.91    1.79
  -5   0  -1    1.28    0.73
   5   0   1    0.53    0.73
   5   0   1   -0.45    0.33
   5   0   2    7.21    1.00
  -5   0  -2    7.52    1.00
  -5   0  -3    1.26    0.88
   5   0   3    2.68    0.95
   5   0   4   75.24    3.93
  -5   0  -4   71.79    3.91
  -5   0  -4   70.55    3.72
   5   0   5    1.71    1.11
  -5   0  -5    1.41    0.99
  -5   0  -5    1.15    0.81
  -5   0  -6    8.55    1.34
  -5   0  -6    8.64    1.08
   5   0   6    8.22    1.34
   5   0   7    2.81    1.32
  -5   0  -7    3.76    1.17
  -5   0  -7    3.33    1.02
   5   0   8  971.66   45.18
  -5   0  -8  977.30   45.24
   5   0   9    0.77    1.23
  -5   0  -9    0.82    1.17
   5   0   9   -0.83    0.96
   5   0  10  123.93    6.60
   5   0  10  123.08    6.25
  -5   0 -10  123.31    6.60
   5   0  11    0.15    1.43
   5   0  11    0.48    1.00
  -5   0 -11   -0.16    1.26
  -5   0 -12    0.17    1.45
   5   0  12    2.54    1.56
   5   0  12    2.26    1.12
  -5   0 -13    0.37    1.46
   5   0  13    0.68    1.71
   5   0  13   -0.66    1.12
   5   0  14   24.37    2.71
   5   0  14   32.77    2.35
  -5   0 -14   29.54    2.78
  -5   0 -15    2.30    1.84
   5   0  15    0.37    1.27
   5   0  15    1.15    1.79
   5   0  16   48.21    3.79
   5   0  16   50.86    3.29
  -5   0 -16   47.22    3.74
  -5   0 -17   -2.12    1.93
   5   0  17    2.56    2.05
   5   0  17    0.83    1.46
  -5   0 -18   44.94    4.00
   5   0  18   48.62    3.35
  -5   0 -19    2.74    1.31
  -5   0 -19   -2.10    2.32
   5   0  19   -0.30    1.61
  -5   0 -20    2.91    1.38
  -5   0 -20    1.35    2.29
   5   0  20   -0.47    1.72
  -5   0 -21    2.99    1.46
  -5   0 -21    0.56    2.59
   5   0  21    0.16    1.79
  -5   0 -22    2.18    1.61
  -5   0 -22    0.59    2.48
   5   0  22   -1.00    1.83
  -5   0 -23    0.57    1.62
   5   1 -24   65.35    4.49
   5   1 -23    4.48    2.11
   5  -1 -23    2.65    2.64
  -5  -1  23    1.93    1.72
   5   1 -22   11.50    2.25
   5  -1 -22   10.44    2.83
  -5  -1  22   13.08    1.92
   5   1 -21   23.99    2.61
   5  -1 -21   21.09    3.25
  -5  -1  21   25.63    2.29
   5  -1 -20   64.05    4.90
  -5  -1  20   63.20    3.84
   5   1 -20   64.53    4.12
   5  -1 -19   43.30    3.96
  -5  -1  19   54.38    3.31
  -5  -1  19   42.95    3.96
   5   1 -19   54.31    3.48
  -5   1  18   53.15    2.97
  -5  -1  18   46.42    3.22
   5   1 -18   49.06    3.40
   5  -1 -18   50.03    4.03
  -5  -1  18   44.50    3.88
  -5   1  17    2.20    1.16
   5  -1 -17    0.66    1.90
  -5  -1  17    1.20    1.92
  -5  -1  17    0.22    1.44
  -5  -1  16    1.15    1.77
   5  -1 -16    1.46    1.78
  -5  -1  16    0.98    1.44
  -5   1  16    3.01    1.12
   5  -1 -15    2.94    1.71
  -5   1  15    3.99    1.10
  -5  -1  15    5.81    1.76
  -5  -1  15    2.74    1.42
  -5  -1  14    5.73    1.76
  -5  -1  14    7.57    1.50
  -5   1  14   10.30    1.25
   5  -1 -14   11.01    1.94
  -5  -1  13   26.89    2.45
   5  -1 -13   30.31    2.53
  -5  -1  13   23.94    2.04
  -5   1  13   25.20    1.81
   5  -1 -12    9.22    1.56
  -5  -1  12    9.45    1.64
  -5  -1  12    8.03    1.30
  -5   1  12    7.53    1.07
  -5  -1  11  120.07    6.57
  -5  -1  11  128.94    6.33
  -5   1  11  119.49    6.09
   5  -1 -11  129.60    6.69
  -5  -1  10    1.16    1.17
   5  -1 -10    2.60    1.38
  -5  -1  10    0.09    1.14
  -5   1  10    3.17    0.85
  -5  -1   9   15.73    1.10
  -5  -1   9   12.57    1.48
   5  -1  -9   14.64    1.70
  -5   1   9   16.69    1.27
  -5  -1   8  805.85   40.26
  -5  -1   8  899.36   40.05
   5  -1  -8  903.60   40.56
   5  -1  -7   82.53    4.24
   5  -1  -7   78.24    3.95
  -5  -1   7   74.77    3.72
   5  -1  -6   70.06    3.85
   5  -1  -6   72.07    3.67
  -5  -1   6   65.90    3.86
   5  -1  -5  442.44   20.22
  -5  -1   5  420.57   20.21
   5  -1  -5  431.35   20.04
  -5  -1   4 1474.27   67.47
  -5  -1   4 1462.87   67.35
   5  -1  -4 1454.96   67.46
   5  -1  -4 1482.25   67.32
  -5  -1   3    4.34    0.93
  -5  -1   3    3.17    0.81
  -5  -1   2   40.23    2.28
  -5  -1   2   42.26    2.37
   5   1  -2   40.93    2.17
  -5  -1   1  112.12    5.38
  -5  -1   1  113.68    5.62
  -5  -1   1  106.33    5.49
   5   1  -1  120.64    5.44
   5  -1   0  436.11   19.78
  -5  -1   0  406.55   19.53
  -5  -1   0  419.77   19.78
  -5  -1   0  441.42   19.64
   5   1   0  430.06   19.57
  -5  -1  -1  103.03    5.00
  -5  -1  -1   99.47    4.70
   5  -1   1   94.02    4.96
   5  -1   2  146.42    6.99
  -5  -1  -2  136.85    6.97
   5   1   2  147.07    6.77
  -5  -1  -2  139.83    6.67
  -5  -1  -3   99.51    5.18
   5  -1   3  100.49    5.19
   5   1   3  104.26    4.93
  -5  -1  -4  548.91   26.07
   5  -1   4  584.21   26.08
  -5  -1  -4  548.08   25.98
  -5  -1  -5  188.58    9.21
  -5  -1  -5  176.15    9.07
  -5   1  -5  188.19    8.87
   5  -1   5  201.32    9.22
   5  -1   6  335.30   15.48
  -5  -1  -6  320.25   15.47
  -5  -1  -6  331.20   15.35
  -5   1  -6  333.01   15.13
  -5   1  -6  318.85   14.92
  -5  -1  -7   41.05    2.50
   5  -1   7   35.06    2.56
  -5  -1  -7   42.15    2.69
  -5   1  -7   37.10    1.94
   5  -1   8  108.75    5.46
   5   1   8   99.03    5.24
  -5   1  -8   99.20    4.79
  -5  -1  -8   99.78    5.42
  -5   1  -9   30.03    1.67
   5  -1   9   28.92    2.34
  -5  -1  -9   27.16    2.32
   5   1   9   32.00    2.19
   5   1  10    0.65    1.09
  -5   1 -10    2.26    0.67
   5  -1  10    0.55    1.28
  -5  -1 -10    0.87    1.22
  -5   1 -11   38.66    2.15
   5  -1  11   37.03    2.85
   5   1  11   38.87    2.62
   5  -1  11   36.94    2.33
  -5  -1 -11   45.03    3.08
   5  -1  12    8.05    1.74
   5  -1  12    7.59    1.12
   5   1  12    7.26    1.41
  -5   1 -12    8.67    0.98
  -5  -1 -12    8.36    1.67
  -5   1 -13    9.46    1.06
   5  -1  13    5.06    1.76
   5  -1  13    8.18    1.24
   5   1  13    6.92    1.57
  -5  -1 -13    7.11    1.88
  -5   1 -14   99.02    5.12
   5   1  14  107.00    5.67
   5  -1  14  103.25    5.35
   5  -1  14  101.54    5.95
  -5  -1 -14  100.71    6.03
  -5   1 -15    2.28    1.06
   5  -1  15    1.74    1.23
   5   1  15    0.29    1.48
  -5  -1 -15   -1.46    1.72
   5  -1  15    0.76    1.79
  -5   1 -16   64.09    3.72
   5  -1  16   74.62    4.76
   5  -1  16   68.41    4.00
   5   1  16   72.47    4.34
  -5  -1 -16   77.17    4.87
  -5  -1 -17    1.41    1.99
   5  -1  17    1.70    2.15
  -5   1 -17    0.92    1.19
   5  -1  17    3.35    1.41
   5   1  17    0.80    1.70
   5   1  18    1.00    1.62
  -5  -1 -18    1.73    2.21
   5  -1  18    1.58    1.45
  -5   1 -18    2.33    1.28
   5   1  19    8.85    2.06
  -5   1 -19    7.48    1.54
  -5  -1 -19    6.51    2.47
   5  -1  19    8.65    1.63
  -5  -1 -20    0.53    2.33
   5  -1  20    1.19    1.54
   5   1  20    3.41    1.90
   5   1  20    1.09    0.55
  -5   1 -20    2.57    1.46
  -5   1 -21    7.85    1.68
   5   1  21    7.96    2.19
  -5  -1 -21   10.96    2.71
   5  -1  21    7.55    1.82
   5   1  22   33.98    3.25
  -5  -1 -22   33.68    3.84
  -5   1 -22   33.65    2.69
   5   1  23    6.78    2.23
  -5  -1 -23    7.61    1.80
   5   2 -24   -0.76    2.24
  -5  -2  24    1.30    1.98
   5   2 -23   14.23    2.60
   5   2 -23   24.22    3.39
   5  -2 -23   15.51    3.20
  -5  -2  23   18.44    2.28
  -5  -2  22   72.14    4.43
   5   2 -22   77.12    4.75
   5   2 -22   70.01    5.35
   5  -2 -22   66.28    5.33
   5   2 -21    0.66    1.91
   5   2 -21    2.71    2.48
  -5  -2  21    2.53    1.84
   5  -2 -21    0.54    2.53
  -5  -2  20   89.03    5.17
   5   2 -20   85.98    5.93
   5  -2 -20   83.73    5.89
   5   2 -20   97.06    5.36
  -5  -2  19    3.77    2.20
  -5   2  19    0.90    2.28
   5   2 -19   -0.99    2.12
  -5  -2  19    2.49    1.74
   5  -2 -19    3.42    2.32
   5   2 -19    5.29    1.85
  -5   2  18    0.86    2.10
   5   2 -18    4.90    1.82
   5  -2 -18    0.23    2.02
  -5  -2  18    0.39    1.66
   5   2 -18   -0.70    2.06
  -5  -2  18    0.42    1.95
   5   2 -17  104.69    5.70
   5   2 -17  105.14    6.27
   5  -2 -17   99.78    6.23
  -5  -2  17   97.87    6.08
  -5   2  17  103.61    6.17
  -5   2  16   17.60    2.37
   5   2 -16   18.98    2.55
   5  -2 -16   20.32    2.53
  -5  -2  16   13.15    2.27
   5   2 -16   15.96    1.97
   5   2 -15    5.90    1.51
  -5  -2  15    3.06    1.81
  -5   2  15    8.58    2.00
   5   2 -15    7.06    1.90
   5  -2 -15    7.60    1.89
  -5  -2  14   32.30    2.93
   5   2 -14   36.42    2.58
   5  -2 -14   36.88    3.02
  -5   2  14   34.82    2.98
   5   2 -14   34.49    3.02
   5   2 -13    5.46    1.40
  -5  -2  13    3.91    1.58
  -5   2  13    2.07    1.43
   5   2 -13    2.74    1.49
   5  -2 -13    4.43    1.68
  -5   2  12  268.03   13.28
   5   2 -12  273.62   12.97
  -5  -2  12  258.01   13.22
   5   2 -12  265.06   13.30
   5  -2 -12  279.09   13.35
  -5  -2  11  128.47    6.93
  -5   2  11  135.15    6.98
   5   2 -11  135.78    6.70
   5   2 -11  124.03    6.96
   5  -2 -11  131.88    6.99
   5   2 -10    1.35    0.94
  -5  -2  10    0.68    0.75
  -5  -2  10   -0.38    1.20
  -5   2  10    0.13    1.32
   5   2 -10    1.78    1.22
   5  -2 -10    0.95    1.20
   5   2  -9    3.87    1.07
  -5  -2   9    2.52    0.81
   5  -2  -9    3.52    0.98
   5   2  -9    2.00    1.18
   5  -2  -9    3.60    1.29
   5   2  -8  203.78   10.62
   5  -2  -8  222.56   10.67
  -5  -2   8  223.31   10.28
   5   2  -8  211.02   10.42
   5  -2  -8  219.20   10.34
  -5  -2   7  277.12   12.43
   5   2  -7  266.94   12.73
  -5  -2   7  276.88   12.74
   5  -2  -7  253.44   12.43
  -5   2   7  250.79   12.70
   5  -2  -7  258.57   12.70
  -5   2   6   81.96    3.95
   5  -2  -6   87.65    4.54
   5   2  -6   78.27    4.47
   5  -2  -6   84.04    4.26
  -5  -2   6   94.77    4.58
  -5   2   6   93.34    4.61
  -5  -2   6   86.85    4.28
   5   2  -5   32.67    2.07
  -5   2   5   27.14    1.48
   5  -2  -5   29.34    1.95
  -5  -2   5   30.94    2.08
  -5   2   5   28.85    2.05
  -5  -2   4  399.96   18.07
  -5  -2   4  401.42   18.25
  -5   2   4  395.82   18.25
   5   2  -4  362.52   18.19
   5  -2  -4  382.79   18.21
  -5  -2   3  127.18    5.98
  -5  -2   3  125.41    6.12
  -5   2   3  116.45    6.10
  -5  -2   2   62.71    3.31
  -5  -2   2   63.56    3.28
  -5   2   2   57.51    3.29
  -5  -2   2   63.04    3.18
   5   2  -2   62.19    3.24
  -5   2   1   75.44    3.81
  -5  -2   1   67.47    3.69
  -5  -2   1   77.08    3.69
  -5  -2   1   72.13    3.78
  -5   2   0    3.37    0.86
  -5  -2   0    4.54    0.78
  -5  -2   0    4.08    0.77
  -5  -2   0    3.54    0.78
  -5   2  -1   75.17    3.92
   5  -2   1   79.95    3.95
  -5  -2  -1   70.86    3.91
  -5  -2  -1   75.83    3.77
   5   2   1   76.07    3.95
   5   2   2    2.67    0.96
   5  -2   2    3.58    0.93
  -5  -2  -2    0.96    0.82
  -5   2  -2    2.65    0.81
  -5  -2  -2    1.95    0.64
   5  -2   3  189.97    9.34
  -5  -2  -3  203.34    9.39
   5   2   3  194.53    9.36
  -5   2  -3  187.97    9.35
   5  -2   4   61.35    3.44
   5   2   4   60.25    3.46
  -5  -2  -4   65.80    3.48
  -5   2  -4   64.09    3.47
  -5  -2  -4   60.13    3.53
   5   2   4   62.31    3.13
   5  -2   4   61.02    2.96
   5  -2   5  278.88   12.80
  -5  -2  -5  256.20   12.78
  -5   2  -5  239.60   12.73
  -5  -2  -5  263.15   12.79
   5   2   5  256.73   12.77
  -5   2  -5  270.34   12.35
   5   2   5  278.90   12.41
   5   2   6   47.70    3.11
   5  -2   6   61.91    3.21
  -5  -2  -6   50.61    3.07
  -5   2  -6   59.93    3.16
  -5  -2  -6   43.92    3.03
   5   2   6   47.90    2.57
  -5  -2  -7    9.66    1.38
  -5   2  -7   10.57    1.40
   5   2   7   10.65    1.42
  -5  -2  -7   10.58    1.44
   5   2   7   10.02    0.81
   5  -2   7    7.80    1.38
   5   2   7   10.26    1.46
   5  -2   8   20.20    1.93
  -5   2  -8   19.99    1.98
   5   2   8   22.99    1.94
   5   2   8   24.56    1.31
  -5  -2  -8   24.09    2.06
  -5   2  -8   21.27    1.41
   5   2   8   25.92    2.08
   5   2   9   60.40    2.84
   5   2   9   61.26    3.64
   5  -2   9   55.89    3.52
  -5  -2  -9   59.39    3.62
   5   2   9   60.66    3.53
  -5   2  -9   50.00    3.48
  -5   2  -9   54.53    2.97
   5   2  10   12.22    1.78
   5  -2  10   15.96    1.83
  -5  -2 -10    8.57    1.51
   5   2  10    9.56    1.46
   5   2  10   11.88    0.79
  -5   2 -10   11.42    1.61
  -5  -2 -10   10.95    1.61
  -5   2 -10   11.81    1.09
   5   2  11   68.68    4.25
   5  -2  11   81.25    4.39
   5   2  11   72.23    4.17
   5   2  11   67.53    3.34
  -5   2 -11   65.63    4.25
  -5  -2 -11   69.42    4.29
  -5   2 -11   74.73    3.66
   5   2  12    4.14    1.56
  -5   2 -12    7.26    1.72
   5  -2  12    4.72    1.67
  -5  -2 -12    7.33    1.69
   5   2  12    5.28    1.56
  -5   2 -12    5.03    1.02
   5   2  12    5.81    0.55
   5   2  13   31.45    1.62
   5  -2  13   35.25    2.07
   5   2  13   32.35    2.63
   5  -2  13   34.87    2.83
   5   2  13   34.31    2.88
  -5   2 -13   32.58    2.87
  -5  -2 -13   32.62    2.82
  -5   2 -13   35.94    2.16
   5   2  14    8.66    1.93
   5  -2  14    9.28    1.93
   5  -2  14   10.30    1.18
   5   2  14    7.76    1.83
  -5   2 -14    8.72    1.32
  -5  -2 -14   10.38    1.98
  -5   2 -14    5.37    1.85
  -5   2 -15   21.60    1.90
  -5  -2 -15   25.23    2.73
   5   2  15   26.79    2.75
   5  -2  15   28.03    2.73
   5  -2  15   23.13    1.81
   5   2  15   20.95    2.38
  -5   2 -15   27.14    2.76
  -5   2 -16   14.69    1.57
  -5   2 -16   11.58    2.33
   5   2  16   13.75    2.35
   5   2  16   10.95    2.07
   5  -2  16    8.81    2.33
  -5  -2 -16   19.09    2.52
   5  -2  16   15.96    1.50
  -5   2 -17    7.62    1.49
  -5   2 -17    7.11    2.21
  -5  -2 -17    6.77    2.23
   5   2  17    5.32    2.08
   5  -2  17    7.81    2.29
   5   2  17    6.52    1.87
   5  -2  17    6.97    1.32
  -5  -2 -18   21.28    2.86
  -5   2 -18   19.57    2.95
   5  -2  18   19.44    1.88
   5   2  18   26.92    2.73
  -5   2 -18   19.99    1.99
   5  -2  19    1.43    1.31
  -5   2 -19    1.83    2.38
  -5  -2 -19    1.81    2.25
  -5   2 -19    4.27    1.54
   5   2  19    3.12    1.94
   5   2  20   -0.60    2.01
  -5   2 -20    1.46    1.60
  -5   2 -20    0.27    2.31
  -5  -2 -20    4.00    2.46
   5  -2  20    2.03    1.38
  -5   2 -21   15.35    3.04
  -5  -2 -21   13.72    2.75
   5   2  21   16.16    2.58
  -5   2 -21   14.57    2.02
  -5   2 -22    1.78    2.58
   5   2  22    2.34    2.15
  -5  -2 -22   -2.92    2.71
  -5   2 -22   -0.12    1.74
   5   2  23   10.84    2.65
   5   3 -23   -3.24    3.00
   5  -3 -23    0.29    2.46
   5   3 -23   -2.16    2.37
   5   3 -22   -1.50    2.16
   5   3 -22    0.56    2.64
   5  -3 -22    0.56    2.50
  -5  -3  22    0.30    2.04
   5   3 -21   11.12    2.26
   5   3 -21   10.52    2.73
   5  -3 -21    9.09    2.82
  -5  -3  21   11.04    2.29
   5   3 -20   23.69    2.64
   5   3 -20   25.99    3.12
   5  -3 -20   16.85    2.93
   5   3 -19   37.22    3.05
   5  -3 -19   33.78    3.52
   5   3 -19   37.46    3.62
  -5   3  18   11.37    2.39
  -5  -3  18    5.49    2.27
   5   3 -18    6.50    2.30
   5   3 -18    8.32    2.07
   5  -3 -18    4.15    2.08
  -5  -3  17   12.16    2.36
   5   3 -17   12.88    2.03
   5   3 -17   11.20    2.41
   5  -3 -17   11.35    2.32
  -5   3  17   15.80    2.41
   5   3 -16   41.06    3.11
   5   3 -16   40.14    3.39
   5  -3 -16   46.33    3.56
  -5  -3  16   38.72    3.40
  -5   3  16   43.86    3.39
   5   3 -15   39.60    2.91
   5   3 -15   37.71    3.17
   5  -3 -15   40.83    3.31
  -5  -3  15   37.49    3.14
  -5   3  15   35.93    3.18
  -5   3  14   37.49    3.22
  -5  -3  14   43.54    3.25
   5   3 -14   36.94    3.16
   5  -3 -14   37.20    3.20
  -5  -3  13    7.34    1.71
  -5   3  13    8.22    1.76
   5   3 -13    6.98    1.75
   5  -3 -13    9.52    1.90
   5   3 -13    6.71    1.54
  -5  -3  12    2.77    1.49
   5   3 -12    0.81    1.25
   5  -3 -12    0.79    1.45
  -5   3  12    1.49    1.31
   5   3 -12    2.54    1.47
   5   3 -11    0.74    1.35
  -5   3  11    0.14    1.25
   5  -3 -11    0.15    1.33
   5  -3 -11    0.15    0.90
   5   3 -11    1.21    1.26
  -5  -3  11    2.64    0.90
  -5  -3  11    1.09    1.33
   5   3 -10   16.48    1.67
  -5  -3  10   17.14    1.41
  -5  -3  10   14.87    1.75
  -5   3  10   16.85    1.85
   5  -3 -10   16.68    1.37
   5   3 -10   13.68    1.70
   5  -3 -10   17.77    1.76
   5   3  -9   69.81    4.12
  -5  -3   9   74.28    4.10
   5  -3  -9   68.30    3.69
   5  -3  -9   71.08    4.11
  -5   3   9   74.54    4.12
   5   3  -9   70.58    3.96
  -5  -3   9   69.34    3.75
   5   3  -8    2.12    1.06
   5   3  -8    2.47    1.13
  -5  -3   8    1.80    0.91
   5  -3  -8    3.60    0.91
   5  -3  -8    1.00    1.08
   5   3  -7    3.42    1.20
   5   3  -7    3.79    1.15
  -5  -3   7    3.28    0.98
   5  -3  -7    2.83    1.08
  -5  -3   7    5.92    1.31
  -5   3   7    1.82    1.20
  -5   3   6  199.29    9.77
  -5  -3   6  218.01   10.09
  -5  -3   6  216.57   10.09
  -5  -3   6  209.24   10.21
  -5   3   6  217.27   10.25
   5   3  -6  227.33   10.26
   5  -3  -6  211.74   10.21
  -5  -3   5   28.79    1.93
  -5   3   5   27.80    1.61
   5   3  -5   29.29    1.97
   5  -3  -5   29.60    1.96
  -5   3   5   31.38    2.07
  -5  -3   4   85.08    4.16
  -5   3   4   75.89    4.12
  -5   3   4   69.62    3.79
  -5  -3   4   87.71    4.08
  -5   3   3   52.61    2.67
  -5  -3   3   48.62    2.87
  -5   3   3   56.82    2.95
  -5  -3   3   45.65    2.83
  -5  -3   2    2.54    0.96
  -5   3   2    2.13    0.90
  -5  -3   2    3.05    0.94
  -5  -3   2    0.55    0.85
  -5  -3   1   81.77    4.24
  -5  -3   1   82.43    4.25
  -5   3   1   83.16    4.24
  -5   3   0  216.29   10.68
  -5  -3   0  225.01   10.71
  -5  -3   0  234.12   10.71
  -5   3  -1   85.21    4.18
  -5  -3  -1   78.57    4.08
  -5  -3  -1   80.17    4.16
   5   3   1   76.52    4.14
   5  -3   1   79.94    4.14
  -5   3  -2    7.52    1.13
   5  -3   2    6.82    1.12
   5   3   2   10.19    1.17
  -5  -3  -2   10.07    1.06
  -5  -3  -2   12.30    1.18
   5   3   3   54.49    3.03
  -5  -3  -3   49.18    2.99
   5  -3   3   57.00    3.02
  -5  -3  -3   50.56    2.78
  -5   3  -3   56.30    3.04
  -5   3  -4   43.58    2.70
  -5  -3  -4   46.93    2.40
   5   3   4   46.96    2.74
   5  -3   4   41.59    2.69
  -5  -3  -4   45.43    2.72
   5   3   5   36.70    2.62
  -5  -3  -5   38.09    2.60
  -5   3  -5   45.55    2.62
   5  -3   5   42.73    2.23
   5  -3   5   44.75    2.63
  -5   3  -6   92.41    4.98
   5   3   6   90.55    4.95
   5  -3   6  102.55    5.02
   5  -3   6   95.96    4.51
  -5  -3  -6   82.99    4.92
  -5  -3  -6   92.19    5.08
   5   3   7    1.85    1.16
   5  -3   7    6.47    1.27
  -5  -3  -7    3.30    1.15
   5   3   7    2.30    1.21
  -5  -3  -7    3.12    1.33
  -5   3  -7    5.02    1.25
   5   3   8    4.39    1.17
  -5  -3  -8    6.27    1.28
  -5   3  -8    6.20    1.31
   5   3   8    4.42    1.36
   5  -3   8    4.50    1.26
   5  -3   9  117.00    6.21
  -5  -3  -9  120.46    6.27
  -5   3  -9  118.77    6.27
   5   3   9  111.70    6.24
   5   3   9  117.42    6.25
   5   3  10   15.99    1.86
   5  -3  10   15.80    1.89
   5   3  10   11.59    1.70
  -5   3 -10   13.87    1.84
  -5  -3 -10   11.26    1.75
   5  -3  11   38.47    2.85
   5   3  11   33.97    2.84
   5   3  11   38.76    2.89
  -5   3 -11   35.28    2.87
  -5  -3 -11   44.91    2.99
   5  -3  12  163.37    8.80
   5   3  12  187.05    8.93
   5   3  12  175.42    8.87
  -5   3 -12  171.20    8.92
  -5  -3 -12  169.79    8.90
  -5   3 -12  161.86    8.25
   5  -3  13   76.69    4.73
   5   3  13   71.62    4.61
  -5   3 -13   74.13    4.69
  -5  -3 -13   80.09    4.83
   5   3  13   76.41    4.70
  -5   3 -13   73.79    4.05
   5   3  14   69.18    4.61
   5   3  14   75.73    4.65
  -5   3 -14   62.97    4.65
  -5  -3 -14   68.63    4.73
  -5   3 -14   81.28    4.08
   5  -3  14   73.66    4.72
  -5   3 -15    4.62    1.98
   5   3  15    3.25    1.90
   5  -3  15    2.44    1.81
   5   3  15    1.12    1.80
  -5   3 -15    2.87    1.29
  -5  -3 -15    1.85    1.81
  -5  -3 -16    4.17    1.96
  -5   3 -16    8.29    2.24
   5   3  16    4.63    2.03
  -5   3 -16    4.73    1.48
   5  -3  16    3.98    2.13
   5   3  16    4.84    2.03
  -5   3 -17    3.31    2.10
  -5  -3 -17    1.63    2.00
   5  -3  17    0.63    2.08
[truncated: 1,327,760 more chars]
